# Supplementary material for: Combined gene essentiality scoring improves the prediction of cancer dependency maps
Source: eBioMedicine. 2019 Nov 12;50:67–80. doi: 10.1016/j.ebiom.2019.10.051 (PMC6923492; doi:10.1016/j.ebiom.2019.10.051)
Supplement: Supplementary file 2 [file mmc2.xlsx]

## Sheet: Table S1
Table S1. The sources of shRNA- and CRISPR-Cas9- based essentiality scores and molecular profiles used in this study
Essentiality data
ShRNA essentiality score	https://portals.broadinstitute.org/achilles/datasets/15/download/Achilles_v2.4.6.rnai.gct
	https://portals.broadinstitute.org/achilles/datasets/15/download/achilles-v2-19-2-mapped-rnai_v1-data.gct
CRISPR essentiality score	https://portals.broadinstitute.org/achilles/datasets/7/download/Achilles_v3.3.8.Gs.gct
	http://dx.doi.org/10.1016/j.cell.2017.01.013
	https://media.nature.com/original/nature-assets/nm/journal/v23/n1/extref/nm.4219-S3.xlsx
	https://www.ncbi.nlm.nih.gov/pmc/articles/PMC3972032/bin/NIHMS563765-supplement-Supp_Table_1.xlsx
DEMETER essentiality score	https://portals.broadinstitute.org/achilles/datasets/15/download/ExpandedGeneZSolsCleaned.csv
DEMETER2 essentiality score	https://ndownloader.figshare.com/files/13515395
CERES essentiality score	https://media.nature.com/original/nature-assets/ng/journal/v49/n12/extref/ng.3984-S7.csv
	https://media.nature.com/original/nature-assets/ng/journal/v49/n12/extref/ng.3984-S6.csv
	https://ndownloader.figshare.com/files/15023465
Molecular profile
copy number variation	https://data.broadinstitute.org/ccle_legacy_data/dna_copy_number/CCLE_copynumber_2013-12-03.seg.txt.
Gene expression (array)	https://data.broadinstitute.org/ccle_legacy_data/mRNA_expression/CCLE_Expression_Entrez_2012-09-29.gct
Gene expression (rna-seq)	https://data.broadinstitute.org/ccle/CCLE_RNAseq_081117.rpkm.gct
mutation	https://data.broadinstitute.org/ccle/ccle2maf_081117.txt

## Sheet: Table S2
Table S2. Housekeeping genes curated by Eisenberg et al.
Gene	NM_ID
AAAS	NM_015665
AAGAB	NM_024666
AAMP	NM_001087
AAR2	NM_015511
AARS	NM_001605
AARS2	NM_020745
AARSD1	NM_001261434
AASDHPPT	NM_015423
AATF	NM_012138
ABCB10	NM_012089
ABCB7	NM_004299
ABCD3	NM_002858
ABCE1	NM_002940
ABCF1	NM_001090
ABCF2	NM_005692
ABCF3	NM_018358
ABHD10	NM_018394
ABHD12	NM_015600
ABHD13	NM_032859
ABHD14A	NM_015407
ABHD16A	NM_021160
ABHD4	NM_022060
ABHD8	NM_024527
ABI1	NM_005470
ABT1	NM_013375
ACAD9	NM_014049
ACADVL	NM_000018
ACAP3	NM_030649
ACBD3	NM_022735
ACBD5	NM_145698
ACBD6	NM_032360
ACIN1	NM_014977
ACLY	NM_001096
ACOT13	NM_018473
ACOT8	NM_005469
ACOT9	NM_001033583
ACOX1	NM_004035
ACOX3	NM_003501
ACP1	NM_004300
ACSF3	NM_174917
ACSL3	NM_004457
ACSS2	NM_001242393
ACTR10	NM_018477
ACTR1A	NM_005736
ACTR1B	NM_005735
ACTR5	NM_024855
ACTR8	NM_022899
ACVR1	NM_001105
ACVR1B	NM_004302
ADCK2	NM_052853
ADCK4	NM_024876
ADH5	NM_000671
ADI1	NM_018269
ADIPOR1	NM_015999
ADIPOR2	NM_024551
ADK	NM_001123
ADNP	NM_015339
ADO	NM_032804
ADPRH	NM_001125
ADPRHL2	NM_017825
ADPRM	NM_020233
ADSL	NM_000026
AES	NM_001130
AFF4	NM_014423
AFTPH	NM_017657
AGFG1	NM_004504
AGGF1	NM_018046
AGPAT1	NM_006411
AGPAT3	NM_020132
AGPAT6	NM_178819
AGPS	NM_003659
AHCY	NM_000687
AHSA1	NM_012111
AIMP1	NM_004757
AIP	NM_003977
AK2	NM_001625
AK3	NM_016282
AKAP8	NM_005858
AKAP9	NM_005751
AKIP1	NM_020642
AKIRIN1	NM_024595
AKIRIN2	NM_018064
AKR1A1	NM_006066
AKR7A2	NM_003689
AKT1	NM_005163
AKT1S1	NM_032375
AKTIP	NM_022476
ALAD	NM_000031
ALDH3A2	NM_000382
ALDH9A1	NM_000696
ALG11	NM_001004127
ALG5	NM_013338
ALG8	NM_024079
ALG9	NM_024740
ALKBH1	NM_006020
ALKBH2	NM_001001655
ALKBH3	NM_139178
ALKBH5	NM_017758
ALS2	NM_020919
ALYREF	NM_005782
AMBRA1	NM_017749
AMD1	NM_001634
ANAPC10	NM_014885
ANAPC11	NM_016476
ANAPC13	NM_015391
ANAPC15	NM_014042
ANAPC16	NM_173473
ANAPC2	NM_013366
ANAPC5	NM_016237
ANAPC7	NM_016238
ANKFY1	NM_016376
ANKH	NM_054027
ANKHD1	NM_017747
ANKHD1-EIF4EBP3	NM_020690
ANKRD10	NM_017664
ANKRD17	NM_032217
ANKRD28	NM_001195098
ANKRD39	NM_016466
ANKRD46	NM_198401
ANO6	NM_001025356
ANP32A	NM_006305
ANP32B	NM_006401
ANP32C	NM_012403
ANP32E	NM_030920
ANXA6	NM_001155
ANXA7	NM_001156
AP1B1	NM_001127
AP1G1	NM_001128
AP1M1	NM_032493
AP2A1	NM_014203
AP2A2	NM_012305
AP2M1	NM_004068
AP2S1	NM_004069
AP3B1	NM_003664
AP3D1	NM_003938
AP3M1	NM_012095
AP3S1	NM_001284
AP3S2	NM_005829
AP4B1	NM_006594
AP5M1	NM_018229
APEH	NM_001640
APEX1	NM_001641
APEX2	NM_014481
APH1A	NM_016022
API5	NM_006595
APIP	NM_015957
APOA1BP	NM_144772
APOL2	NM_030882
APOOL	NM_198450
APOPT1	NM_032374
APPL2	NM_018171
APTX	NM_175069
ARAF	NM_001256197
ARCN1	NM_001655
ARF1	NM_001658
ARF5	NM_001662
ARF6	NM_001663
ARFGAP2	NM_032389
ARFGAP3	NM_014570
ARFGEF2	NM_006420
ARFIP1	NM_014447
ARFIP2	NM_012402
ARFRP1	NM_003224
ARHGAP35	NM_004491
ARHGAP5	NM_001173
ARHGDIA	NM_004309
ARHGEF10L	NM_018125
ARHGEF11	NM_014784
ARHGEF40	NM_018071
ARIH1	NM_005744
ARIH2	NM_006321
ARIH2OS	NM_001123040
ARL1	NM_001177
ARL14EP	NM_152316
ARL5A	NM_012097
ARL6IP4	NM_016638
ARL8A	NM_138795
ARL8B	NM_018184
ARMC1	NM_018120
ARMC10	NM_031905
ARMC5	NM_024742
ARMC6	NM_033415
ARMC7	NM_024585
ARMC8	NM_014154
ARMCX3	NM_016607
ARMCX5	NM_022838
ARNT	NM_001668
ARPC1A	NM_006409
ARPC2	NM_005731
ARPC5L	NM_030978
ARV1	NM_022786
ASB1	NM_001040445
ASB6	NM_001202403
ASB7	NM_198243
ASB8	NM_024095
ASCC1	NM_001198798
ASCC3	NM_006828
ASF1A	NM_014034
ASH2L	NM_004674
ASNA1	NM_004317
ASNSD1	NM_019048
ASPSCR1	NM_024083
ASUN	NM_018164
ASXL1	NM_001164603
ATAD1	NM_032810
ATAD3A	NM_018188
ATE1	NM_007041
ATF1	NM_005171
ATF2	NM_001880
ATF4	NM_001675
ATF6	NM_007348
ATF7	NM_001206682
ATF7IP	NM_018179
ATG12	NM_004707
ATG13	NM_014741
ATG16L1	NM_017974
ATG2A	NM_015104
ATG2B	NM_018036
ATG3	NM_022488
ATG4B	NM_013325
ATG4D	NM_032885
ATG5	NM_004849
ATG7	NM_006395
ATIC	NM_004044
ATL2	NM_022374
ATMIN	NM_015251
ATOX1	NM_004045
ATP2C1	NM_014382
ATP5A1	NM_004046
ATP5B	NM_001686
ATP5C1	NM_005174
ATP5D	NM_001687
ATP5F1	NM_001688
ATP5G2	NM_005176
ATP5G3	NM_001689
ATP5H	NM_006356
ATP5J	NM_001685
ATP5J2	NM_004889
ATP5J2-PTCD1	NM_001198879
ATP5L	NM_006476
ATP5O	NM_001697
ATP5S	NM_015684
ATP5SL	NM_018035
ATP6AP1	NM_001183
ATP6V0A2	NM_012463
ATP6V0B	NM_004047
ATP6V0C	NM_001694
ATP6V0D1	NM_004691
ATP6V0E1	NM_003945
ATP6V1C1	NM_001695
ATP6V1D	NM_015994
ATP6V1E1	NM_001696
ATP6V1F	NM_004231
ATP6V1G1	NM_004888
ATP6V1H	NM_015941
ATPAF2	NM_145691
ATPIF1	NM_016311
ATRAID	NM_016085
ATRN	NM_139321
ATXN10	NM_013236
ATXN1L	NM_001137675
ATXN2	NM_002973
ATXN2L	NM_007245
ATXN7L3	NM_020218
ATXN7L3B	NM_001136262
AUH	NM_001698
AUP1	NM_181575
AURKAIP1	NM_017900
AXIN1	NM_003502
AZI2	NM_022461
AZIN1	NM_015878
B3GALT6	NM_080605
B4GALT3	NM_003779
B4GALT5	NM_004776
B4GALT7	NM_007255
BABAM1	NM_014173
BAD	NM_004322
BAG1	NM_004323
BAG4	NM_004874
BAG6	NM_004639
BAHD1	NM_014952
BANF1	NM_003860
BAP1	NM_004656
BAZ1B	NM_032408
BBS4	NM_001252678
BCAP29	NM_018844
BCAP31	NM_005745
BCAS2	NM_005872
BCAT2	NM_001190
BCCIP	NM_016567
BCKDHA	NM_000709
BCKDK	NM_005881
BCL2L1	NM_001191
BCL2L13	NM_015367
BCL2L2-PABPN1	NM_001199864
BCL7B	NM_001707
BCLAF1	NM_014739
BCS1L	NM_004328
BECN1	NM_003766
BFAR	NM_016561
BIRC2	NM_001166
BIVM-ERCC5	NM_001204425
BLMH	NM_000386
BLOC1S1	NM_001487
BLOC1S2	NM_173809
BLOC1S3	NM_212550
BLOC1S4	NM_018366
BLOC1S6	NM_012388
BLZF1	NM_003666
BMI1	NM_005180
BMS1	NM_014753
BNIP1	NM_001205
BNIP2	NM_004330
BOD1	NM_138369
BOLA1	NM_016074
BOLA3	NM_001035505
BPGM	NM_001724
BPNT1	NM_006085
BPTF	NM_004459
BRAT1	NM_152743
BRD2	NM_005104
BRD4	NM_014299
BRD7	NM_013263
BRD9	NM_023924
BRE	NM_004899
BRF1	NM_001519
BRF2	NM_018310
BRIX1	NM_018321
BRK1	NM_018462
BRMS1	NM_015399
BRPF1	NM_004634
BRPF3	NM_015695
BSDC1	NM_018045
BSG	NM_001728
BTBD2	NM_017797
BTD	NM_000060
BTF3	NM_001207
BUB3	NM_004725
BZW1	NM_014670
C10orf12	NM_015652
C10orf2	NM_021830
C10orf76	NM_024541
C10orf88	NM_024942
C11orf1	NM_022761
C11orf24	NM_022338
C11orf31	NM_170746
C11orf57	NM_018195
C11orf58	NM_014267
C11orf73	NM_016401
C11orf83	NM_001085372
C12orf10	NM_021640
C12orf23	NM_152261
C12orf29	NM_001009894
C12orf44	NM_021934
C12orf45	NM_152318
C12orf5	NM_020375
C12orf52	NM_032848
C12orf57	NM_138425
C12orf65	NM_152269
C12orf66	NM_152440
C14orf1	NM_007176
C14orf119	NM_017924
C14orf142	NM_032490
C14orf166	NM_016039
C14orf2	NM_004894
C14orf28	NM_001017923
C15orf38-AP3S2	NM_001199058
C15orf57	NM_052849
C16orf13	NM_032366
C16orf62	NM_020314
C16orf72	NM_014117
C16orf91	NM_001272051
C17orf49	NM_174893
C17orf51	NM_001113434
C17orf58	NM_181656
C17orf59	NM_017622
C17orf70	NM_025161
C17orf85	NM_001114118
C18orf21	NM_031446
C18orf25	NM_145055
C18orf32	NM_001035005
C18orf8	NM_013326
C19orf43	NM_024038
C19orf53	NM_014047
C19orf60	NM_001100418
C19orf70	NM_205767
C1GALT1	NM_020156
C1QBP	NM_001212
C1orf109	NM_017850
C1orf122	NM_198446
C1orf123	NM_017887
C1orf174	NM_207356
C1orf43	NM_015449
C1orf50	NM_024097
C1orf52	NM_198077
C20orf111	NM_016470
C20orf24	NM_018840
C21orf2	NM_004928
C21orf33	NM_004649
C21orf59	NM_021254
C22orf28	NM_014306
C22orf29	NM_024627
C22orf32	NM_033318
C2orf47	NM_024520
C2orf49	NM_024093
C2orf69	NM_153689
C2orf74	NM_001143960
C2orf76	NM_001017927
C3orf17	NM_015412
C3orf37	NM_020187
C3orf38	NM_173824
C3orf58	NM_173552
C4orf27	NM_017867
C4orf3	NM_001001701
C4orf52	NM_001145432
C5orf15	NM_020199
C5orf24	NM_152409
C6orf1	NM_178508
C6orf106	NM_022758
C6orf120	NM_001029863
C6orf136	NM_145029
C6orf226	NM_001008739
C6orf47	NM_021184
C6orf57	NM_145267
C6orf62	NM_030939
C6orf89	NM_152734
C7orf25	NM_024054
C7orf26	NM_024067
C7orf49	NM_024033
C7orf50	NM_032350
C7orf55	NM_197964
C7orf55-LUC7L2	NM_001244584
C7orf73	NM_001130929
C8orf33	NM_023080
C8orf40	NM_138436
C8orf59	NM_001099670
C8orf76	NM_032847
C8orf82	NM_001001795
C9orf123	NM_033428
C9orf16	NM_024112
C9orf37	NM_032937
C9orf64	NM_032307
C9orf69	NM_152833
C9orf78	NM_016520
C9orf89	NM_032310
CAB39	NM_016289
CALCOCO2	NM_005831
CALM1	NM_006888
CALR	NM_004343
CALU	NM_001219
CAMTA1	NM_001195563
CAMTA2	NM_015099
CANT1	NM_138793
CANX	NM_001746
CAPN1	NM_005186
CAPN7	NM_014296
CAPNS1	NM_001749
CAPRIN1	NM_005898
CAPZA2	NM_006136
CAPZB	NM_004930
CARKD	NM_018210
CARS	NM_001751
CARS2	NM_024537
CASC3	NM_007359
CASC4	NM_138423
CASP3	NM_004346
CASP7	NM_001227
CASP9	NM_001229
CBR4	NM_032783
CBX3	NM_007276
CBX5	NM_012117
CC2D1A	NM_017721
CC2D1B	NM_032449
CCAR1	NM_018237
CCBL1	NM_001122672
CCDC12	NM_144716
CCDC124	NM_138442
CCDC127	NM_145265
CCDC130	NM_030818
CCDC137	NM_199287
CCDC149	NM_173463
CCDC174	NM_016474
CCDC22	NM_014008
CCDC23	NM_199342
CCDC25	NM_018246
CCDC47	NM_020198
CCDC50	NM_174908
CCDC51	NM_024661
CCDC59	NM_014167
CCDC71	NM_022903
CCDC86	NM_024098
CCDC90A	NM_001031713
CCDC92	NM_025140
CCDC94	NM_018074
CCM2	NM_031443
CCNB1IP1	NM_021178
CCNDBP1	NM_012142
CCNG1	NM_004060
CCNH	NM_001239
CCNK	NM_001099402
CCNL1	NM_020307
CCNL2	NM_030937
CCNY	NM_145012
CCPG1	NM_004748
CCT3	NM_005998
CCT4	NM_006430
CCT5	NM_012073
CCT6A	NM_001762
CCT7	NM_006429
CCT8	NM_006585
CD164	NM_006016
CD320	NM_016579
CD46	NM_172350
CD63	NM_001780
CD81	NM_004356
CD82	NM_002231
CD99L2	NM_031462
CDC123	NM_006023
CDC16	NM_003903
CDC23	NM_004661
CDC27	NM_001256
CDC37	NM_007065
CDC37L1	NM_017913
CDC40	NM_015891
CDC42	NM_001791
CDC5L	NM_001253
CDIP1	NM_013399
CDIPT	NM_006319
CDK12	NM_015083
CDK13	NM_003718
CDK16	NM_006201
CDK2AP1	NM_004642
CDK4	NM_000075
CDK5RAP1	NM_016082
CDK8	NM_001260
CDK9	NM_001261
CDS2	NM_003818
CDV3	NM_017548
CDYL	NM_004824
CEBPG	NM_001806
CEBPZ	NM_005760
CECR5	NM_017829
CELF1	NM_006560
CENPB	NM_001810
CENPT	NM_025082
CEP104	NM_014704
CEP57	NM_001243777
CEP63	NM_025180
CERK	NM_022766
CERS2	NM_022075
CGGBP1	NM_003663
CHAMP1	NM_032436
CHCHD1	NM_203298
CHCHD2	NM_016139
CHCHD3	NM_017812
CHCHD4	NM_144636
CHCHD5	NM_032309
CHCHD7	NM_024300
CHD1L	NM_004284
CHD4	NM_001273
CHD8	NM_020920
CHERP	NM_006387
CHID1	NM_023947
CHKB	NM_005198
CHMP1A	NM_002768
CHMP2A	NM_014453
CHMP2B	NM_014043
CHMP4A	NM_014169
CHMP4B	NM_176812
CHMP5	NM_016410
CHMP6	NM_024591
CHP1	NM_007236
CHPT1	NM_020244
CHRAC1	NM_017444
CHST12	NM_018641
CHST7	NM_019886
CHTOP	NM_015607
CHUK	NM_001278
CHURC1	NM_145165
CHURC1-FNTB	NM_001202558
CIAO1	NM_004804
CIB1	NM_006384
CIC	NM_015125
CINP	NM_032630
CIR1	NM_004882
CIRH1A	NM_032830
CISD1	NM_018464
CISD2	NM_001008388
CISD3	NM_001136498
CKAP4	NM_006825
CLCC1	NM_015127
CLCN3	NM_001829
CLCN7	NM_001287
CLINT1	NM_014666
CLK3	NM_003992
CLNS1A	NM_001293
CLOCK	NM_004898
CLP1	NM_006831
CLPP	NM_006012
CLPTM1	NM_001294
CLPTM1L	NM_030782
CLPX	NM_006660
CLTA	NM_001833
CLTB	NM_001834
CLTC	NM_004859
CMAS	NM_018686
CMC1	NM_182523
CMC2	NM_020188
CMC4	NM_001018024
CMPK1	NM_016308
CNBP	NM_003418
CNIH	NM_005776
CNIH4	NM_014184
CNNM2	NM_199077
CNNM3	NM_017623
CNOT1	NM_016284
CNOT11	NM_017546
CNOT2	NM_014515
CNOT3	NM_014516
CNOT4	NM_013316
CNOT7	NM_013354
CNST	NM_152609
COA1	NM_018224
COA3	NM_001040431
COA4	NM_016565
COA5	NM_001008215
COA6	NM_001012985
COASY	NM_025233
COG1	NM_018714
COG2	NM_007357
COG3	NM_031431
COG4	NM_015386
COG7	NM_153603
COG8	NM_032382
COMMD1	NM_152516
COMMD10	NM_016144
COMMD3	NM_012071
COMMD3-BMI1	NM_001204062
COMMD5	NM_014066
COMMD6	NM_203495
COMMD7	NM_053041
COMMD9	NM_014186
COMT	NM_000754
COPA	NM_004371
COPB1	NM_016451
COPB2	NM_004766
COPE	NM_007263
COPG1	NM_016128
COPS2	NM_004236
COPS3	NM_003653
COPS4	NM_016129
COPS5	NM_006837
COPS6	NM_006833
COPS7A	NM_016319
COPS7B	NM_022730
COPS8	NM_006710
COPZ1	NM_016057
COQ10B	NM_025147
COQ2	NM_015697
COQ4	NM_016035
COQ5	NM_032314
COQ6	NM_182476
CORO1C	NM_014325
COX11	NM_004375
COX14	NM_032901
COX15	NM_004376
COX16	NM_016468
COX19	NM_001031617
COX20	NM_198076
COX4I1	NM_001861
COX5B	NM_001862
COX6B1	NM_001863
COX6C	NM_004374
COX7A2	NM_001865
COX7A2L	NM_004718
COX7C	NM_001867
COX8A	NM_004074
CPD	NM_001304
CPNE1	NM_003915
CPNE2	NM_152727
CPNE3	NM_003909
CPOX	NM_000097
CPSF2	NM_017437
CPSF3L	NM_017871
CPSF4	NM_006693
CPSF6	NM_007007
CPSF7	NM_024811
CRADD	NM_003805
CRBN	NM_016302
CRCP	NM_014478
CREB3	NM_006368
CREBZF	NM_001039618
CREG1	NM_003851
CRELD1	NM_015513
CRIPAK	NM_175918
CRIPT	NM_014171
CRK	NM_005206
CRKL	NM_005207
CRLS1	NM_019095
CRNKL1	NM_016652
CRTC2	NM_181715
CRY2	NM_021117
CSGALNACT2	NM_018590
CSNK1A1	NM_001892
CSNK1A1L	NM_145203
CSNK1D	NM_001893
CSNK1G3	NM_004384
CSNK2A3	NM_001256686
CSNK2B	NM_001320
CSRP2BP	NM_020536
CST3	NM_000099
CSTB	NM_000100
CSTF1	NM_001324
CSTF2T	NM_015235
CTAGE5	NM_005930
CTBP1	NM_001328
CTCF	NM_006565
CTDSP2	NM_005730
CTNNA1	NM_001903
CTNNB1	NM_001904
CTNNBIP1	NM_020248
CTNNBL1	NM_030877
CTNND1	NM_001085458
CTSA	NM_000308
CTSD	NM_001909
CTTN	NM_005231
CTU2	NM_001012759
CUEDC2	NM_024040
CUL1	NM_003592
CUL2	NM_003591
CUL4A	NM_003589
CUL4B	NM_003588
CUL5	NM_003478
CUTA	NM_015921
CUX1	NM_001913
CWC15	NM_016403
CWC22	NM_020943
CWC25	NM_017748
CXXC1	NM_014593
CXXC5	NM_016463
CXorf40A	NM_178124
CXorf40B	NM_001013845
CXorf56	NM_001170569
CYB5B	NM_030579
CYB5D2	NM_001254755
CYB5R3	NM_000398
CYC1	NM_001916
CYFIP1	NM_014608
CYHR1	NM_138496
CYP2U1	NM_183075
D2HGDH	NM_152783
DAD1	NM_001344
DAG1	NM_004393
DAGLB	NM_139179
DALRD3	NM_018114
DAP3	NM_004632
DARS	NM_001349
DARS2	NM_018122
DAXX	NM_001350
DAZAP1	NM_018959
DBT	NM_001918
DCAF10	NM_024345
DCAF11	NM_025230
DCAF12	NM_015397
DCAF13	NM_015420
DCAF5	NM_003861
DCAF7	NM_005828
DCAF8	NM_015726
DCAKD	NM_024819
DCTD	NM_001921
DCTN2	NM_006400
DCTN3	NM_007234
DCTN4	NM_016221
DCTN5	NM_032486
DCTN6	NM_006571
DCTPP1	NM_024096
DCUN1D3	NM_173475
DCUN1D4	NM_015115
DCUN1D5	NM_032299
DDA1	NM_024050
DDB1	NM_001923
DDB2	NM_000107
DDOST	NM_005216
DDRGK1	NM_023935
DDX1	NM_004939
DDX10	NM_004398
DDX17	NM_006386
DDX18	NM_006773
DDX19A	NM_018332
DDX19B	NM_007242
DDX21	NM_004728
DDX23	NM_004818
DDX24	NM_020414
DDX27	NM_017895
DDX39B	NM_004640
DDX3X	NM_001356
DDX41	NM_016222
DDX42	NM_007372
DDX46	NM_014829
DDX47	NM_016355
DDX49	NM_019070
DDX54	NM_024072
DDX56	NM_019082
DDX59	NM_001031725
DEDD	NM_032998
DEF8	NM_017702
DEGS1	NM_003676
DEK	NM_003472
DENND1A	NM_020946
DENND4A	NM_005848
DENR	NM_003677
DERA	NM_015954
DERL1	NM_024295
DERL2	NM_016041
DESI1	NM_015704
DEXI	NM_014015
DFFA	NM_004401
DGCR14	NM_022719
DGCR2	NM_001173533
DGCR6L	NM_033257
DHPS	NM_001930
DHRS12	NM_024705
DHRS7B	NM_015510
DHX15	NM_001358
DHX16	NM_003587
DHX29	NM_019030
DHX30	NM_014966
DHX32	NM_018180
DHX33	NM_020162
DHX36	NM_020865
DHX38	NM_014003
DHX8	NM_004941
DHX9	NM_001357
DIABLO	NM_019887
DIDO1	NM_022105
DIEXF	NM_014388
DIMT1	NM_014473
DIRC2	NM_032839
DIS3	NM_014953
DIS3L2	NM_152383
DKC1	NM_001363
DLD	NM_000108
DLG1	NM_004087
DLGAP4	NM_183006
DLST	NM_001933
DMAP1	NM_019100
DNAAF2	NM_018139
DNAJA2	NM_005880
DNAJA3	NM_005147
DNAJB11	NM_016306
DNAJB12	NM_017626
DNAJB9	NM_012328
DNAJC10	NM_018981
DNAJC11	NM_018198
DNAJC14	NM_032364
DNAJC17	NM_018163
DNAJC19	NM_145261
DNAJC2	NM_014377
DNAJC21	NM_194283
DNAJC3	NM_006260
DNAJC4	NM_005528
DNAJC5	NM_025219
DNAJC7	NM_003315
DNAJC8	NM_014280
DNAJC9	NM_015190
DNASE2	NM_001375
DNLZ	NM_001080849
DNM1L	NM_005690
DNM2	NM_004945
DNTTIP1	NM_052951
DNTTIP2	NM_014597
DOHH	NM_031304
DOLK	NM_014908
DPAGT1	NM_001382
DPH1	NM_001383
DPH2	NM_001384
DPH3	NM_206831
DPH5	NM_015958
DPM1	NM_003859
DPP7	NM_013379
DPY30	NM_032574
DR1	NM_001938
DRAM2	NM_178454
DRAP1	NM_006442
DRG2	NM_001388
DROSHA	NM_013235
DSCR3	NM_006052
DTWD1	NM_020234
DUSP11	NM_003584
DUSP14	NM_007026
DUSP16	NM_030640
DUSP22	NM_020185
DUT	NM_001948
DVL3	NM_004423
DYM	NM_017653
DYNC1LI1	NM_016141
DYNLL2	NM_080677
DYNLRB1	NM_014183
DYNLT1	NM_006519
E2F4	NM_001950
E4F1	NM_004424
EAF1	NM_033083
EAPP	NM_018453
EARS2	NM_001083614
EBAG9	NM_004215
EBNA1BP2	NM_006824
ECD	NM_007265
ECH1	NM_001398
ECHDC1	NM_001002030
ECHS1	NM_004092
ECI1	NM_001919
ECI2	NM_006117
ECSIT	NM_016581
EDC3	NM_025083
EDC4	NM_014329
EDEM3	NM_025191
EDF1	NM_003792
EED	NM_003797
EEF1B2	NM_001959
EEF1E1	NM_004280
EEF2	NM_001961
EEFSEC	NM_021937
EFCAB14	NM_014774
EFHA1	NM_152726
EFR3A	NM_015137
EFTUD1	NM_024580
EFTUD2	NM_004247
EGLN2	NM_053046
EHMT1	NM_024757
EI24	NM_004879
EID2	NM_153232
EIF1	NM_005801
EIF1AD	NM_032325
EIF1B	NM_005875
EIF2A	NM_032025
EIF2AK1	NM_014413
EIF2AK3	NM_004836
EIF2AK4	NM_001013703
EIF2B2	NM_014239
EIF2B3	NM_020365
EIF2B4	NM_015636
EIF2B5	NM_003907
EIF2D	NM_006893
EIF2S1	NM_004094
EIF2S2	NM_003908
EIF3A	NM_003750
EIF3B	NM_003751
EIF3D	NM_003753
EIF3E	NM_001568
EIF3G	NM_003755
EIF3H	NM_003756
EIF3I	NM_003757
EIF3J	NM_003758
EIF3K	NM_013234
EIF3L	NM_016091
EIF3M	NM_006360
EIF4A1	NM_001416
EIF4A3	NM_014740
EIF4E2	NM_004846
EIF4G1	NM_004953
EIF4G2	NM_001418
EIF4G3	NM_003760
EIF4H	NM_022170
EIF5	NM_001969
EIF5A	NM_001970
EIF5AL1	NM_001099692
EIF5B	NM_015904
EIF6	NM_002212
ELAC2	NM_018127
ELAVL1	NM_001419
ELF2	NM_006874
ELK1	NM_005229
ELK4	NM_001973
ELL2	NM_012081
ELMOD3	NM_032213
ELOVL1	NM_022821
ELP2	NM_018255
ELP3	NM_018091
ELP4	NM_019040
ELP6	NM_001031703
EMC1	NM_015047
EMC10	NM_175063
EMC2	NM_014673
EMC3	NM_018447
EMC4	NM_016454
EMC6	NM_031298
EMC7	NM_020154
EMC8	NM_006067
EMC9	NM_016049
EMD	NM_000117
EMG1	NM_006331
ENDOG	NM_004435
ENOPH1	NM_021204
ENSA	NM_004436
ENTPD4	NM_004901
ENTPD6	NM_001247
ENY2	NM_020189
EPC1	NM_025209
EPM2AIP1	NM_014805
EPN1	NM_013333
EPRS	NM_004446
ERAL1	NM_005702
ERAP1	NM_016442
ERCC1	NM_001983
ERCC2	NM_000400
ERCC3	NM_000122
ERCC5	NM_000123
ERGIC2	NM_016570
ERGIC3	NM_015966
ERH	NM_004450
ERI3	NM_024066
ERICH1	NM_207332
ERLEC1	NM_015701
ERO1L	NM_014584
ERP44	NM_015051
ESD	NM_001984
ESF1	NM_016649
ETF1	NM_004730
ETFA	NM_000126
ETFB	NM_001985
ETV6	NM_001987
EWSR1	NM_005243
EXD2	NM_018199
EXOC1	NM_018261
EXOC2	NM_018303
EXOC3	NM_007277
EXOC4	NM_021807
EXOC7	NM_015219
EXOC8	NM_175876
EXOSC1	NM_016046
EXOSC10	NM_002685
EXOSC2	NM_014285
EXOSC4	NM_019037
EXOSC7	NM_015004
EXOSC8	NM_181503
EXT2	NM_207122
EXTL3	NM_001440
FADD	NM_003824
FAF1	NM_007051
FAF2	NM_014613
FAHD1	NM_031208
FAM104B	NM_138362
FAM108A1	NM_031213
FAM108B1	NM_016014
FAM114A2	NM_018691
FAM118B	NM_024556
FAM120A	NM_014612
FAM120AOS	NM_198841
FAM120B	NM_032448
FAM122A	NM_138333
FAM127B	NM_001078172
FAM134A	NM_024293
FAM134C	NM_178126
FAM136A	NM_032822
FAM149B1	NM_173348
FAM160A2	NM_032127
FAM160B1	NM_020940
FAM160B2	NM_022749
FAM162A	NM_014367
FAM168B	NM_001009993
FAM173A	NM_023933
FAM173B	NM_001258388
FAM174A	NM_198507
FAM175B	NM_032182
FAM177A1	NM_173607
FAM178A	NM_001243770
FAM192A	NM_024946
FAM199X	NM_207318
FAM200A	NM_145111
FAM204A	NM_022063
FAM206A	NM_017832
FAM208B	NM_017782
FAM20B	NM_014864
FAM210B	NM_080821
FAM32A	NM_014077
FAM35A	NM_019054
FAM3A	NM_021806
FAM50A	NM_004699
FAM50B	NM_012135
FAM58A	NM_152274
FAM63A	NM_018379
FAM73B	NM_032809
FAM8A1	NM_016255
FAM96A	NM_032231
FAM96B	NM_016062
FAM98A	NM_015475
FARS2	NM_006567
FARSA	NM_004461
FARSB	NM_005687
FASTK	NM_006712
FASTKD2	NM_014929
FASTKD5	NM_021826
FBRSL1	NM_001142641
FBXL15	NM_024326
FBXL17	NM_001163315
FBXL3	NM_012158
FBXL4	NM_012160
FBXL5	NM_012161
FBXL6	NM_012162
FBXO11	NM_025133
FBXO18	NM_032807
FBXO22	NM_012170
FBXO28	NM_015176
FBXO3	NM_012175
FBXO38	NM_030793
FBXO42	NM_018994
FBXO45	NM_001105573
FBXO6	NM_018438
FBXO7	NM_012179
FBXW11	NM_012300
FBXW2	NM_012164
FBXW4	NM_022039
FBXW5	NM_018998
FBXW7	NM_001257069
FCF1	NM_015962
FDFT1	NM_004462
FDPS	NM_002004
FDX1	NM_004109
FECH	NM_000140
FEM1C	NM_020177
FEN1	NM_004111
FEZ2	NM_005102
FGFR1OP2	NM_015633
FH	NM_000143
FIBP	NM_004214
FICD	NM_007076
FIP1L1	NM_030917
FIS1	NM_016068
FIZ1	NM_032836
FKBP3	NM_002013
FKBP8	NM_012181
FKBPL	NM_022110
FKRP	NM_024301
FLAD1	NM_025207
FLCN	NM_144606
FLOT1	NM_005803
FLOT2	NM_004475
FNDC3A	NM_014923
FNTA	NM_002027
FNTB	NM_002028
FOPNL	NM_144600
FOXK2	NM_004514
FOXP4	NM_138457
FOXRED1	NM_017547
FPGS	NM_004957
FPGT	NM_003838
FRA10AC1	NM_145246
FTO	NM_001080432
FTSJ1	NM_012280
FTSJ2	NM_013393
FTSJ3	NM_017647
FTSJD1	NM_018348
FTSJD2	NM_015050
FUBP1	NM_003902
FUK	NM_145059
FUNDC2	NM_023934
FXN	NM_000144
FYTTD1	NM_032288
FZR1	NM_016263
G3BP1	NM_005754
GAA	NM_000152
GABARAP	NM_007278
GABARAPL2	NM_007285
GABPB1	NM_002041
GADD45GIP1	NM_052850
GALK2	NM_002044
GALNS	NM_000512
GALNT1	NM_020474
GALNT2	NM_004481
GALT	NM_000155
GANAB	NM_198334
GAPVD1	NM_015635
GARS	NM_002047
GART	NM_000819
GATAD2A	NM_017660
GATAD2B	NM_020699
GATC	NM_176818
GBA	NM_000157
GBA2	NM_020944
GBF1	NM_004193
GCC1	NM_024523
GCDH	NM_000159
GCLC	NM_001498
GCLM	NM_002061
GDE1	NM_016641
GDI2	NM_001494
GDPGP1	NM_001013657
GEMIN7	NM_024707
GEMIN8	NM_017856
GET4	NM_015949
GFER	NM_005262
GFM1	NM_024996
GFOD2	NM_001243650
GGCT	NM_001199816
GGNBP2	NM_024835
GGT7	NM_178026
GHDC	NM_001142623
GHITM	NM_014394
GID8	NM_017896
GINM1	NM_138785
GIPC1	NM_005716
GLCE	NM_015554
GLE1	NM_001499
GLG1	NM_012201
GLI4	NM_138465
GLO1	NM_006708
GLRX2	NM_001243399
GLRX3	NM_006541
GLRX5	NM_016417
GLT8D1	NM_018446
GLTP	NM_016433
GLTPD1	NM_001029885
GLYR1	NM_032569
GMPPA	NM_013335
GMPR2	NM_016576
GNB1	NM_002074
GNB2	NM_005273
GNE	NM_005476
GNL2	NM_013285
GNL3	NM_014366
GNPAT	NM_014236
GNPDA1	NM_005471
GNPNAT1	NM_198066
GNPTG	NM_032520
GNS	NM_002076
GOLGA1	NM_002077
GOLGA2	NM_004486
GOLGA3	NM_005895
GOLGA5	NM_005113
GOLGA7	NM_016099
GOLGB1	NM_004487
GOLPH3	NM_022130
GOLT1B	NM_016072
GOPC	NM_020399
GORASP1	NM_031899
GORASP2	NM_015530
GOSR1	NM_004871
GOSR2	NM_004287
GPAA1	NM_003801
GPANK1	NM_033177
GPATCH4	NM_015590
GPBP1	NM_022913
GPBP1L1	NM_021639
GPHN	NM_020806
GPI	NM_000175
GPKOW	NM_015698
GPN1	NM_007266
GPN2	NM_018066
GPN3	NM_016301
GPR107	NM_020960
GPR108	NM_001080452
GPS1	NM_004127
GPS2	NM_004489
GPX4	NM_002085
GRAMD4	NM_015124
GRHPR	NM_012203
GRINA	NM_000837
GRIPAP1	NM_020137
GRPEL1	NM_025196
GRSF1	NM_002092
GRWD1	NM_031485
GSK3A	NM_019884
GSK3B	NM_002093
GSPT1	NM_002094
GSPT2	NM_018094
GSR	NM_000637
GSS	NM_000178
GSTK1	NM_001143681
GSTM4	NM_000850
GSTO1	NM_004832
GTDC2	NM_032806
GTF2A1	NM_015859
GTF2B	NM_001514
GTF2F1	NM_002096
GTF2F2	NM_004128
GTF2H1	NM_005316
GTF2H4	NM_001517
GTF2H5	NM_207118
GTF2I	NM_001518
GTF3A	NM_002097
GTF3C1	NM_001520
GTF3C2	NM_001521
GTF3C3	NM_012086
GTF3C5	NM_012087
GTF3C6	NM_138408
GTPBP10	NM_033107
GTPBP4	NM_012341
GTPBP5	NM_015666
GTPBP8	NM_014170
GUK1	NM_000858
GZF1	NM_022482
H1FX	NM_006026
H2AFV	NM_012412
H2AFX	NM_002105
H2AFY	NM_004893
H2AFZ	NM_002106
HADH	NM_005327
HADHA	NM_000182
HAGH	NM_005326
HARS	NM_002109
HARS2	NM_012208
HAT1	NM_003642
HAUS3	NM_024511
HAUS4	NM_017815
HAUS7	NM_017518
HAX1	NM_006118
HBP1	NM_012257
HBS1L	NM_006620
HCCS	NM_005333
HCFC1	NM_005334
HDAC2	NM_001527
HDAC3	NM_003883
HDAC6	NM_006044
HDAC8	NM_018486
HDDC3	NM_198527
HDGF	NM_004494
HDHD3	NM_031219
HDLBP	NM_005336
HEATR2	NM_017802
HEATR5A	NM_015473
HEBP1	NM_015987
HECTD3	NM_024602
HELZ	NM_014877
HEMK1	NM_016173
HERC4	NM_015601
HERPUD1	NM_014685
HERPUD2	NM_022373
HEXA	NM_000520
HEXDC	NM_173620
HEXIM1	NM_006460
HGS	NM_004712
HIAT1	NM_033055
HIATL1	NM_032558
HIBADH	NM_152740
HIGD1A	NM_014056
HIGD2A	NM_138820
HINFP	NM_015517
HINT1	NM_005340
HINT2	NM_032593
HIST1H2BC	NM_003526
HIVEP1	NM_002114
HMBS	NM_000190
HMG20A	NM_018200
HMG20B	NM_006339
HMGB1	NM_002128
HMGN3	NM_004242
HMGXB3	NM_014983
HMGXB4	NM_001003681
HMOX2	NM_002134
HN1L	NM_144570
HNRNPA0	NM_006805
HNRNPA2B1	NM_002137
HNRNPAB	NM_004499
HNRNPC	NM_004500
HNRNPD	NM_002138
HNRNPF	NM_004966
HNRNPH1	NM_005520
HNRNPH2	NM_019597
HNRNPK	NM_002140
HNRNPL	NM_001533
HNRNPM	NM_005968
HNRNPR	NM_005826
HNRNPU	NM_004501
HNRNPUL1	NM_007040
HNRNPUL2	NM_001079559
HNRPDL	NM_031372
HNRPLL	NM_138394
HP1BP3	NM_016287
HPS1	NM_000195
HPS6	NM_024747
HS1BP3	NM_022460
HS2ST1	NM_012262
HS6ST1	NM_004807
HSBP1	NM_001537
HSCB	NM_172002
HSD17B10	NM_004493
HSD17B12	NM_016142
HSD17B4	NM_000414
HSPA14	NM_016299
HSPA4	NM_002154
HSPA5	NM_005347
HSPA8	NM_006597
HSPA9	NM_004134
HSPBP1	NM_012267
HSPE1-MOB4	NM_001202485
HTATIP2	NM_006410
HTRA2	NM_013247
HTT	NM_002111
HUS1	NM_004507
HUWE1	NM_031407
HYOU1	NM_006389
HYPK	NM_016400
IAH1	NM_001039613
IARS	NM_002161
IARS2	NM_018060
IBA57	NM_001010867
IBTK	NM_015525
ICK	NM_014920
ICMT	NM_012405
ICT1	NM_001545
IDE	NM_001165946
IDH3A	NM_005530
IDH3B	NM_006899
IDH3G	NM_004135
IDI1	NM_004508
IER3IP1	NM_016097
IFNAR1	NM_000629
IFNGR1	NM_000416
IFRD1	NM_001550
IFT27	NM_006860
IKZF5	NM_001271840
IL13RA1	NM_001560
IL6ST	NM_002184
ILF2	NM_004515
ILKAP	NM_030768
ILVBL	NM_006844
IMMT	NM_006839
IMP3	NM_018285
IMP4	NM_033416
IMPAD1	NM_017813
INF2	NM_022489
ING1	NM_198217
INO80B	NM_031288
INO80E	NM_173618
INPP5A	NM_005539
INPP5K	NM_016532
INSIG2	NM_016133
INTS1	NM_001080453
INTS10	NM_018142
INTS12	NM_020395
INTS3	NM_023015
INTS4	NM_033547
INVS	NM_014425
IP6K1	NM_153273
IP6K2	NM_001190316
IPO7	NM_006391
IPO8	NM_006390
IPO9	NM_018085
IRAK1	NM_001569
IREB2	NM_004136
IRF2BP1	NM_015649
IRF2BP2	NM_182972
IRF2BPL	NM_024496
IRGQ	NM_001007561
ISCU	NM_014301
ISOC2	NM_024710
IST1	NM_001270977
ISY1	NM_020701
ISY1-RAB43	NM_001204890
ITCH	NM_031483
ITFG1	NM_030790
ITFG3	NM_032039
ITGB1	NM_002211
ITGB1BP1	NM_022334
ITM2B	NM_021999
ITPA	NM_033453
ITPK1	NM_014216
ITPKC	NM_025194
ITPRIPL2	NM_001034841
IVNS1ABP	NM_006469
IWS1	NM_017969
JAGN1	NM_032492
JAK1	NM_002227
JKAMP	NM_016475
JMJD4	NM_023007
JMJD6	NM_015167
JMJD7	NM_001114632
JMJD8	NM_001005920
JOSD2	NM_138334
JTB	NM_006694
JUND	NM_005354
KANSL2	NM_017822
KANSL3	NM_001115016
KARS	NM_005548
KAT2B	NM_003884
KAT5	NM_006388
KAT8	NM_032188
KBTBD2	NM_015483
KBTBD4	NM_016506
KBTBD7	NM_032138
KCMF1	NM_020122
KCTD20	NM_173562
KCTD21	NM_001029859
KCTD6	NM_153331
KDM2A	NM_012308
KDM4A	NM_014663
KDM5C	NM_004187
KDSR	NM_002035
KHDRBS1	NM_006559
KHNYN	NM_015299
KHSRP	NM_003685
KIAA0100	NM_014680
KIAA0141	NM_014773
KIAA0195	NM_014738
KIAA0196	NM_014846
KIAA0232	NM_014743
KIAA0319L	NM_024874
KIAA0391	NM_014672
KIAA0754	NM_015038
KIAA0947	NM_015325
KIAA1143	NM_020696
KIAA1191	NM_020444
KIAA1429	NM_015496
KIAA1430	NM_020827
KIAA1586	NM_020931
KIAA1704	NM_018559
KIAA1715	NM_030650
KIAA1919	NM_153369
KIAA1967	NM_021174
KIAA2013	NM_138346
KLC4	NM_138343
KLF3	NM_016531
KLF9	NM_001206
KLHDC2	NM_014315
KLHDC3	NM_057161
KLHL20	NM_014458
KLHL25	NM_022480
KLHL36	NM_024731
KLHL5	NM_015990
KLHL8	NM_020803
KPNA1	NM_002264
KPNB1	NM_002265
KRCC1	NM_016618
KRR1	NM_007043
KTI12	NM_138417
KTN1	NM_004986
KXD1	NM_024069
L3MBTL2	NM_031488
LACTB	NM_032857
LAGE3	NM_006014
LAMP1	NM_005561
LAMP2	NM_002294
LAMTOR1	NM_017907
LAMTOR2	NM_014017
LAMTOR3	NM_021970
LAMTOR4	NM_001008395
LAMTOR5	NM_006402
LAP3	NM_015907
LAPTM4A	NM_014713
LARP1	NM_015315
LARP4	NM_052879
LARP7	NM_015454
LARS2	NM_015340
LCOR	NM_032440
LDHA	NM_005566
LEMD2	NM_181336
LENG1	NM_024316
LEPROT	NM_017526
LETM1	NM_012318
LETMD1	NM_015416
LGALSL	NM_014181
LHPP	NM_022126
LIAS	NM_006859
LIG3	NM_002311
LIG4	NM_002312
LIN37	NM_019104
LIN54	NM_001115007
LIN7C	NM_018362
LINS	NM_001040616
LIPT1	NM_015929
LMAN1	NM_005570
LMBRD1	NM_018368
LMF2	NM_033200
LMO4	NM_006769
LNX2	NM_153371
LOC100129361	NM_001271592
LOC100289561	NM_001242713
LOC441155	NM_001271675
LOC729020	NM_001143909
LONP1	NM_004793
LONP2	NM_031490
LPCAT3	NM_005768
LPIN1	NM_145693
LPPR2	NM_022737
LRFN3	NM_024509
LRPAP1	NM_002337
LRPPRC	NM_133259
LRRC14	NM_014665
LRRC24	NM_001024678
LRRC28	NM_144598
LRRC40	NM_017768
LRRC41	NM_006369
LRRC42	NM_052940
LRRC47	NM_020710
LRRC57	NM_153260
LRRC59	NM_018509
LRRC8A	NM_019594
LRRFIP2	NM_017724
LRSAM1	NM_138361
LSG1	NM_018385
LSM1	NM_014462
LSM10	NM_032881
LSM14A	NM_015578
LSM14B	NM_144703
LSM2	NM_021177
LSM3	NM_014463
LSM4	NM_012321
LSM5	NM_012322
LSM6	NM_007080
LSM7	NM_016199
LSMD1	NM_032356
LSS	NM_002340
LTV1	NM_032860
LUC7L2	NM_016019
LUC7L3	NM_006107
LUZP6	NM_001128619
LYRM1	NM_020424
LYRM4	NM_020408
LYRM5	NM_001001660
LYSMD1	NM_212551
LYSMD3	NM_198273
LYSMD4	NM_152449
LZTR1	NM_006767
M6PR	NM_002355
MAD2L1BP	NM_014628
MAD2L2	NM_006341
MAEA	NM_005882
MAGED1	NM_006986
MAGEF1	NM_022149
MAGOH	NM_002370
MAGT1	NM_032121
MAK16	NM_032509
MALSU1	NM_138446
MAN1A2	NM_006699
MAN1B1	NM_016219
MAN2A2	NM_006122
MAN2B2	NM_015274
MAN2C1	NM_006715
MAP1LC3B2	NM_001085481
MAP2K1	NM_002755
MAP2K2	NM_030662
MAP2K5	NM_002757
MAP3K7	NM_003188
MAP4K4	NM_004834
MAPK1	NM_002745
MAPK1IP1L	NM_144578
MAPK6	NM_002748
MAPK8	NM_002750
MAPK9	NM_002752
MAPKAP1	NM_024117
MAPKAPK2	NM_004759
MAPKAPK5	NM_003668
MAPRE2	NM_014268
2019-03-02	NM_016496
2019-03-05	NM_017824
2019-03-06	NM_005885
2019-03-07	NM_022826
MARK3	NM_002376
MARK4	NM_031417
MARS	NM_004990
MARS2	NM_138395
MAT2B	NM_013283
MAVS	NM_001206491
MAX	NM_002382
MAZ	NM_002383
MBD1	NM_002384
MBD2	NM_003927
MBD3	NM_003926
MBD4	NM_003925
MBLAC1	NM_203397
MBNL2	NM_144778
MBTPS1	NM_003791
MBTPS2	NM_015884
MCAT	NM_014507
MCCC1	NM_020166
MCEE	NM_032601
MCFD2	NM_139279
MCM3AP	NM_003906
MCM7	NM_005916
MCMBP	NM_024834
MCOLN1	NM_020533
MCPH1	NM_001172574
MCRS1	NM_006337
MCTS1	NM_014060
MCU	NM_001270680
MDC1	NM_014641
MDP1	NM_138476
ME2	NM_002396
MEAF6	NM_022756
MECP2	NM_004992
MED10	NM_032286
MED11	NM_001001683
MED13	NM_005121
MED14	NM_004229
MED16	NM_005481
MED19	NM_153450
MED20	NM_004275
MED21	NM_004264
MED24	NM_014815
MED29	NM_017592
MED31	NM_016060
MED4	NM_014166
MED6	NM_005466
MED7	NM_004270
MED8	NM_052877
MEF2A	NM_005587
MEF2BNB	NM_001145783
MEMO1	NM_015955
MEN1	NM_000244
MEPCE	NM_019606
METAP1	NM_015143
METAP2	NM_006838
METRN	NM_024042
METTL13	NM_014955
METTL14	NM_020961
METTL16	NM_024086
METTL17	NM_022734
METTL18	NM_033418
METTL20	NM_173802
METTL21A	NM_145280
METTL23	NM_001080510
METTL2A	NM_181725
METTL2B	NM_018396
METTL3	NM_019852
METTL5	NM_014168
MFAP1	NM_005926
MFAP3	NM_005927
MFF	NM_020194
MFN1	NM_033540
MFSD11	NM_024311
MFSD12	NM_174983
MFSD3	NM_138431
MFSD5	NM_032889
MGAT2	NM_002408
MGAT4B	NM_014275
MGME1	NM_052865
MGMT	NM_002412
MGRN1	NM_015246
MGST3	NM_004528
MIA3	NM_198551
MIB1	NM_020774
MICALL1	NM_033386
MICU1	NM_006077
MID1IP1	NM_021242
MIDN	NM_177401
MIEN1	NM_032339
MIER1	NM_001077701
MIF	NM_002415
MIF4GD	NM_020679
MIIP	NM_021933
MINOS1	NM_001032363
MIS12	NM_024039
MITD1	NM_138798
MKI67IP	NM_032390
MKKS	NM_018848
MKLN1	NM_013255
MKNK1	NM_003684
MKRN2	NM_014160
MLEC	NM_014730
MLF2	NM_005439
MLH1	NM_000249
MLLT1	NM_005934
MLLT10	NM_001195628
MLST8	NM_022372
MLX	NM_170607
MMAA	NM_172250
MMADHC	NM_015702
MMS19	NM_022362
MNAT1	NM_002431
MNF1	NM_032340
MOB4	NM_015387
MOGS	NM_006302
MON1A	NM_032355
MON2	NM_015026
MORC2	NM_014941
MORF4L2	NM_012286
MOSPD1	NM_019556
MPC2	NM_015415
MPDU1	NM_004870
MPG	NM_002434
MPHOSPH10	NM_005791
MPI	NM_002435
MPLKIP	NM_138701
MPND	NM_032868
MPPE1	NM_023075
MPV17L2	NM_032683
MRFAP1	NM_033296
MRFAP1L1	NM_203462
MRI1	NM_032285
MRM1	NM_024864
MRP63	NM_024026
MRPL1	NM_020236
MRPL10	NM_145255
MRPL11	NM_016050
MRPL12	NM_002949
MRPL13	NM_014078
MRPL14	NM_032111
MRPL15	NM_014175
MRPL16	NM_017840
MRPL17	NM_022061
MRPL18	NM_014161
MRPL19	NM_014763
MRPL2	NM_015950
MRPL20	NM_017971
MRPL21	NM_181514
MRPL22	NM_014180
MRPL23	NM_021134
MRPL24	NM_024540
MRPL27	NM_016504
MRPL28	NM_006428
MRPL3	NM_007208
MRPL30	NM_145212
MRPL32	NM_031903
MRPL33	NM_004891
MRPL35	NM_016622
MRPL36	NM_032479
MRPL37	NM_016491
MRPL38	NM_032478
MRPL4	NM_015956
MRPL40	NM_003776
MRPL41	NM_032477
MRPL42	NM_014050
MRPL43	NM_032112
MRPL44	NM_022915
MRPL45	NM_032351
MRPL46	NM_022163
MRPL47	NM_020409
MRPL48	NM_016055
MRPL49	NM_004927
MRPL50	NM_019051
MRPL51	NM_016497
MRPL52	NM_178336
MRPL53	NM_053050
MRPL54	NM_172251
MRPL55	NM_181441
MRPL9	NM_031420
MRPS10	NM_018141
MRPS11	NM_022839
MRPS12	NM_021107
MRPS14	NM_022100
MRPS15	NM_031280
MRPS16	NM_016065
MRPS17	NM_015969
MRPS18A	NM_018135
MRPS18B	NM_014046
MRPS18C	NM_016067
MRPS2	NM_016034
MRPS21	NM_018997
MRPS22	NM_020191
MRPS23	NM_016070
MRPS24	NM_032014
MRPS25	NM_022497
MRPS26	NM_030811
MRPS27	NM_015084
MRPS28	NM_014018
MRPS30	NM_016640
MRPS31	NM_005830
MRPS33	NM_016071
MRPS34	NM_023936
MRPS35	NM_021821
MRPS5	NM_031902
MRPS6	NM_032476
MRPS7	NM_015971
MRPS9	NM_182640
MRRF	NM_138777
MRS2	NM_020662
MRTO4	NM_016183
MSANTD3	NM_080655
MSH3	NM_002439
MSH6	NM_000179
MSL3	NM_006800
MSMP	NM_001044264
MSRA	NM_012331
MSRB2	NM_012228
MTA2	NM_004739
MTCH1	NM_014341
MTCH2	NM_014342
MTDH	NM_178812
MTERFD1	NM_015942
MTERFD2	NM_182501
MTERFD3	NM_025198
MTFMT	NM_139242
MTFR1	NM_014637
MTFR1L	NM_019557
MTIF3	NM_152912
MTM1	NM_000252
MTMR1	NM_003828
MTMR3	NM_021090
MTMR6	NM_004685
MTO1	NM_012123
MTPAP	NM_018109
MTRR	NM_002454
MTSS1	NM_014751
MTX2	NM_006554
MUL1	NM_024544
MUS81	NM_025128
MUT	NM_000255
MVD	NM_002461
MXD4	NM_006454
MXI1	NM_005962
MYBBP1A	NM_014520
MYEOV2	NM_001163424
MYL12B	NM_033546
MYNN	NM_018657
MYO1E	NM_004998
MYPOP	NM_001012643
MZF1	NM_003422
MZT2A	NM_001085365
MZT2B	NM_025029
N4BP1	NM_153029
N4BP2L2	NM_014887
NAA10	NM_003491
NAA15	NM_057175
NAA20	NM_016100
NAA38	NM_016200
NAA50	NM_025146
NAA60	NM_024845
NABP2	NM_024068
NACA	NM_001113202
NACA2	NM_199290
NACC1	NM_052876
NACC2	NM_144653
NAE1	NM_003905
NAMPT	NM_005746
NANS	NM_018946
NAP1L4	NM_005969
NAPA	NM_003827
NARF	NM_012336
NARFL	NM_022493
NARG2	NM_024611
NARS	NM_004539
NARS2	NM_024678
NAT10	NM_024662
NBN	NM_002485
NBR1	NM_005899
NCAPH2	NM_014551
NCBP2	NM_007362
NCK1	NM_006153
NCKIPSD	NM_016453
NCL	NM_005381
NCLN	NM_020170
NCOA1	NM_003743
NCOA6	NM_014071
NCOR1	NM_006311
NCSTN	NM_015331
NDEL1	NM_030808
NDFIP1	NM_030571
NDNL2	NM_138704
NDST1	NM_001543
NDUFA10	NM_004544
NDUFA11	NM_175614
NDUFA12	NM_018838
NDUFA13	NM_015965
NDUFA2	NM_002488
NDUFA3	NM_004542
NDUFA4	NM_002489
NDUFA5	NM_005000
NDUFA6	NM_002490
NDUFA7	NM_005001
NDUFA8	NM_014222
NDUFA9	NM_005002
NDUFAF2	NM_174889
NDUFAF3	NM_199069
NDUFAF4	NM_014165
NDUFB10	NM_004548
NDUFB11	NM_019056
NDUFB2	NM_004546
NDUFB3	NM_002491
NDUFB4	NM_004547
NDUFB5	NM_002492
NDUFB6	NM_002493
NDUFB7	NM_004146
NDUFB8	NM_005004
NDUFB9	NM_005005
NDUFC1	NM_002494
NDUFC2	NM_004549
NDUFC2-KCTD14	NM_001203260
NDUFS2	NM_004550
NDUFS3	NM_004551
NDUFS4	NM_002495
NDUFS5	NM_004552
NDUFS6	NM_004553
NDUFS7	NM_024407
NDUFS8	NM_002496
NDUFV1	NM_007103
NDUFV2	NM_021074
NECAP1	NM_015509
NEDD8	NM_006156
NEDD8-MDP1	NM_001199823
NEIL2	NM_145043
NEK4	NM_003157
NEK9	NM_033116
NELFB	NM_015456
NELFCD	NM_198976
NELFE	NM_002904
NENF	NM_013349
NEU1	NM_000434
NF2	NM_000268
NFATC2IP	NM_032815
NFE2L2	NM_006164
NFIL3	NM_005384
NFKBIB	NM_002503
NFKBIL1	NM_005007
NFU1	NM_015700
NFX1	NM_002504
NFYB	NM_006166
NFYC	NM_014223
NGDN	NM_015514
[truncated: 1,806 more rows]

## Sheet: Table S3
Table S3. Common essential genes curated by Hart et al.
Gene	HGNC_ID	ENTREZ_ID
ACTL6A	HGNC:24124	86
ACTR6	HGNC:24025	64431
ALYREF	HGNC:19071	10189
ANAPC4	HGNC:19990	29945
ANAPC5	HGNC:15713	51433
AP2S1	HGNC:565	1175
AQR	HGNC:29513	9716
ARCN1	HGNC:649	372
ARL5B	HGNC:23052	221079
ATP6V0D1	HGNC:13724	9114
ATXN7	HGNC:10560	6314
BIRC6	HGNC:13516	57448
BOP1	HGNC:15519	23246
BPTF	HGNC:3581	2186
BRIX1	HGNC:24170	55299
C11orf24	HGNC:1174	53838
C12orf66	HGNC:26517	144577
C14orf166	HGNC:23169	51637
C19orf43	HGNC:28424	79002
CAP1	HGNC:20040	10487
CCNG1	HGNC:1592	900
CCNK	HGNC:1596	8812
CCT3	HGNC:1616	7203
CCT4	HGNC:1617	10575
CCT5	HGNC:1618	22948
CCT6A	HGNC:1620	908
CCT7	HGNC:1622	10574
CCT8	HGNC:1623	10694
CDC40	HGNC:17350	51362
CDC5L	HGNC:1743	988
CDK17	HGNC:8750	5128
CHD4	HGNC:1919	1108
CHMP2A	HGNC:30216	27243
CLTC	HGNC:2092	1213
COPA	HGNC:2230	1314
COPB1	HGNC:2231	1315
COPB2	HGNC:2232	9276
COPE	HGNC:2234	11316
COPS2	HGNC:30747	9318
COPS4	HGNC:16702	51138
COPS6	HGNC:21749	10980
COPS8	HGNC:24335	10920
COPZ1	HGNC:2243	22818
COX10	HGNC:2260	1352
CPSF2	HGNC:2325	53981
CPSF3	HGNC:2326	51692
CSE1L	HGNC:2431	1434
CTDNEP1	HGNC:19085	23399
DARS	HGNC:2678	1615
DDB1	HGNC:2717	1642
DDX18	HGNC:2741	8886
DDX21	HGNC:2744	9188
DDX46	HGNC:18681	9879
DDX49	HGNC:18684	54555
DDX51	HGNC:20082	317781
DDX54	HGNC:20084	79039
DKC1	HGNC:2890	1736
DLG5	HGNC:2904	9231
DNAJC1	HGNC:20090	64215
DNM2	HGNC:2974	1785
DNTTIP2	HGNC:24013	30836
DYNC1H1	HGNC:2961	1778
DYNC1I2	HGNC:2964	1781
EEF2	HGNC:3214	1938
EFTUD2	HGNC:30858	9343
EIF1AX	HGNC:3250	1964
EIF2B2	HGNC:3258	8892
EIF2B3	HGNC:3259	8891
EIF2B4	HGNC:3260	8891
EIF2S2	HGNC:3266	8894
EIF3A	HGNC:6159	3692
EIF3B	HGNC:3280	8662
EIF3C	HGNC:3279	8663
EIF3D	HGNC:3278	8664
EIF3E	HGNC:3277	3646
EIF3F	HGNC:3275	8665
EIF3G	HGNC:3274	8666
EIF3H	HGNC:3273	8667
EIF3I	HGNC:3272	8668
EIF4A3	HGNC:18683	9775
EIF4E	HGNC:3287	1977
EIF5B	HGNC:30793	9669
EIF6	HGNC:6159	3692
ERAP1	HGNC:18173	51752
ERH	HGNC:3447	2079
ETF1	HGNC:3477	2107
EXOSC10	HGNC:9138	5394
FDPS	HGNC:3631	2224
FLAD1	HGNC:24671	80308
FTSJ3	HGNC:17136	117246
GABPA	HGNC:4071	2551
GAPDH	HGNC:4141	2597
GAR1	HGNC:14264	54433
GEMIN2	HGNC:10884	8487
GLYR1	HGNC:24434	84656
GMPS	HGNC:4378	8833
GNL3	HGNC:29931	26354
GTF3C4	HGNC:4667	9329
HAUS1	HGNC:25174	115106
HAUS7	HGNC:32979	55559
HEATR1	HGNC:25517	55127
HNRNPC	HGNC:5035	3183
HNRNPK	HGNC:5044	3190
HNRNPL	HGNC:5045	3191
HNRNPM	HGNC:5046	4670
HNRNPU	HGNC:5048	3192
HPS5	HGNC:17022	11234
HSPA9	HGNC:5244	3313
HSPB11	HGNC:25019	51668
HSPE1	HGNC:5269	3336
IARS2	HGNC:29685	55699
ICK	HGNC:21219	22858
IMP4	HGNC:30856	92856
IMPAD1	HGNC:26019	54928
INCENP	HGNC:6058	3619
INTS9	HGNC:25592	55756
IQGAP1	HGNC:6110	8826
ISCU	HGNC:29882	23479
JMJD1C	HGNC:12313	221037
KARS	HGNC:6215	3735
KPNB1	HGNC:6400	3837
KRAS	HGNC:6407	3845
LARS2	HGNC:17095	23395
LIAS	HGNC:16429	11019
LSM4	HGNC:17259	25804
LSM6	HGNC:17017	25804
LUC7L3	HGNC:24309	51747
LZIC	HGNC:17497	84328
MAPK6	HGNC:6879	5597
MAPKAP1	HGNC:18752	79109
MED12	HGNC:11957	9968
MED14	HGNC:2370	9282
MED30	HGNC:23032	90390
MMAB	HGNC:19331	326625
MRPS31	HGNC:16632	10240
MSANTD3	HGNC:23370	91283
MTFMT	HGNC:29666	123263
MTX1	HGNC:7504	4580
NAA10	HGNC:18704	8260
NAA38	HGNC:28212	84316
NACA	HGNC:7629	4666
NAPA	HGNC:7641	8775
NAPG	HGNC:7642	8774
NCBP1	HGNC:7658	4686
NEDD8	HGNC:7732	4738
NHP2L1	HGNC:7819	4809
NPTN	HGNC:17867	27020
NT5C2	HGNC:8022	22978
NUDT21	HGNC:13870	11051
NUP133	HGNC:18016	55746
NUP205	HGNC:18658	23165
NUP54	HGNC:17359	53371
NUP93	HGNC:28958	9688
NUP98	HGNC:8068	4928
NUPL1	HGNC:20261	9818
NUTF2	HGNC:13722	10204
NXF1	HGNC:8071	10482
OPA1	HGNC:8140	4976
PABPN1	HGNC:8565	8106
PAFAH1B1	HGNC:8574	5048
PAPOLA	HGNC:14981	10914
PARN	HGNC:8609	5073
PCBP1	HGNC:8647	5093
PCBP2	HGNC:8648	5094
PDE8A	HGNC:8793	5151
PDHA1	HGNC:8806	5160
PFDN2	HGNC:8867	5202
PFN1	HGNC:8881	5216
PHB	HGNC:8912	5245
PHB2	HGNC:30306	11331
PHF16	HGNC:22982	9767
PHF5A	HGNC:18000	84844
PHYH	HGNC:8940	5264
PLAGL2	HGNC:9047	5326
POLR1B	HGNC:20454	84172
POLR2D	HGNC:9191	5433
POLR2F	HGNC:9193	5435
POLR2I	HGNC:9196	5438
POP5	HGNC:17689	51367
PPIE	HGNC:9258	10450
PPP2R1A	HGNC:9302	5518
PPP2R2D	HGNC:23732	55844
PPP5C	HGNC:9322	5536
PREB	HGNC:9356	10113
PRKAA1	HGNC:9376	5562
PRKAB2	HGNC:9379	5565
PRKDC	HGNC:9413	5591
PRPF18	HGNC:17351	8559
PRPF19	HGNC:17896	27339
PRPF3	HGNC:17348	9129
PRPF31	HGNC:15446	26121
PRPF38A	HGNC:25930	84950
PRPF8	HGNC:17340	10594
PRUNE	HGNC:13420	58497
PSMA1	HGNC:9530	5682
PSMA2	HGNC:9531	5683
PSMA3	HGNC:9532	5684
PSMA4	HGNC:9533	5685
PSMA6	HGNC:9535	5687
PSMB2	HGNC:9539	5690
PSMB3	HGNC:9540	5691
PSMB5	HGNC:9542	5693
PSMB6	HGNC:9543	5694
PSMC1	HGNC:9547	5700
PSMC2	HGNC:9548	5701
PSMC3	HGNC:9549	5702
PSMC4	HGNC:9551	5704
PSMD1	HGNC:9554	5707
PSMD11	HGNC:9556	5717
PSMD12	HGNC:9557	5718
PSMD13	HGNC:9558	5719
PSMD2	HGNC:9559	5708
PSMD4	HGNC:9561	5710
PSMD7	HGNC:9565	5713
QARS	HGNC:9751	5859
RAN	HGNC:9846	5901
RANBP2	HGNC:9848	5903
RBM14	HGNC:14219	10432
RBM17	HGNC:16944	84991
RBM22	HGNC:25503	55696
RBM25	HGNC:23244	58517
RBMX	HGNC:9910	27316
RILPL2	HGNC:28787	196383
RNF139	HGNC:17023	11236
RPA1	HGNC:10289	6117
RPA2	HGNC:10290	6118
RPL10	HGNC:10298	6134
RPL10A	HGNC:10299	4736
RPL11	HGNC:10301	6135
RPL12	HGNC:10302	6136
RPL13	HGNC:10303	6137
RPL13A	HGNC:10304	23521
RPL14	HGNC:10305	9045
RPL18	HGNC:10310	6141
RPL18A	HGNC:10311	6142
RPL19	HGNC:10312	6143
RPL23A	HGNC:10317	6147
RPL24	HGNC:10325	6152
RPL26	HGNC:10327	6154
RPL27	HGNC:10328	6155
RPL3	HGNC:10332	6122
RPL30	HGNC:10333	6156
RPL31	HGNC:10334	6160
RPL32	HGNC:10336	6161
RPL34	HGNC:10340	6164
RPL35	HGNC:10344	11224
RPL35A	HGNC:10345	6165
RPL36	HGNC:13631	25873
RPL37	HGNC:10347	6167
RPL37A	HGNC:10348	6168
RPL38	HGNC:10349	6169
RPL4	HGNC:10353	6124
RPL5	HGNC:10360	6125
RPL6	HGNC:10362	6128
RPL7	HGNC:10363	6129
RPL7A	HGNC:10364	6130
RPLP0	HGNC:10371	6175
RPLP2	HGNC:10377	6181
RPN2	HGNC:10382	6185
RPP38	HGNC:30329	10557
RPP40	HGNC:20992	10799
RPS11	HGNC:10384	6205
RPS12	HGNC:10385	6206
RPS13	HGNC:10386	6207
RPS14	HGNC:10387	6208
RPS15	HGNC:10388	6209
RPS15A	HGNC:10389	6210
RPS17	HGNC:10397	6218
RPS18	HGNC:10401	6222
RPS19	HGNC:10402	6223
RPS20	HGNC:10405	6224
RPS24	HGNC:10411	6229
RPS25	HGNC:10413	6230
RPS26	HGNC:10414	6231
RPS27A	HGNC:10417	6233
RPS3	HGNC:10420	6188
RPS3A	HGNC:10421	6189
RPS4X	HGNC:10424	6191
RPS5	HGNC:10426	6193
RPS6	HGNC:10429	6194
RPS7	HGNC:10440	6201
RPS8	HGNC:10441	6202
RPS9	HGNC:10442	6203
RPSA	HGNC:6502	3921
RRM1	HGNC:10451	6240
RRM2B	HGNC:17296	50484
RTF1	HGNC:28996	23168
RUVBL1	HGNC:10474	8607
RUVBL2	HGNC:10475	10856
SARS	HGNC:10537	6301
SDAD1	HGNC:25537	55153
SF3A1	HGNC:10765	10291
SF3A2	HGNC:10766	8175
SF3B1	HGNC:10768	23451
SF3B2	HGNC:10769	10992
SF3B3	HGNC:10770	23450
SF3B4	HGNC:10771	10262
SF3B5	HGNC:21083	83443
SFPQ	HGNC:10774	6421
SHFM1	HGNC:10845	7979
SKIV2L2	HGNC:18734	23517
SLC25A43	HGNC:30557	203427
SMC1A	HGNC:11111	8243
SMC3	HGNC:2468	9126
SNRNP200	HGNC:30859	23020
SNRNP27	HGNC:30240	11017
SNRPB	HGNC:11153	6628
SNRPC	HGNC:11157	6631
SNRPD1	HGNC:11159	6633
SNRPD2	HGNC:11159	6633
SNW1	HGNC:16696	22938
SON	HGNC:11183	6651
SRBD1	HGNC:25521	55133
SRCAP	HGNC:16974	10847
SRFBP1	HGNC:26333	153443
SRRT	HGNC:24101	51593
SRSF1	HGNC:10780	6426
SRSF3	HGNC:10785	6428
SSR1	HGNC:11323	6745
STRN	HGNC:11424	6801
SUPT5H	HGNC:11469	6829
SUPT6H	HGNC:11470	6830
SUPV3L1	HGNC:11471	6832
TBC1D25	HGNC:8092	4943
TBCE	HGNC:11582	6905
TCERG1	HGNC:15630	10915
TDRD3	HGNC:20612	81550
TFIP11	HGNC:17165	24144
THOP1	HGNC:11793	7064
TIMM10	HGNC:11814	26519
TOMM40	HGNC:18001	10452
TPR	HGNC:12017	7175
TRRAP	HGNC:12347	8295
TSEN2	HGNC:28422	80746
TSTA3	HGNC:12390	7264
TUBA1B	HGNC:18809	10376
TUBB	HGNC:20778	203068
TUBGCP2	HGNC:18599	10844
U2AF1	HGNC:12453	7307
U2AF2	HGNC:23156	11338
UBA1	HGNC:12469	7317
UBB	HGNC:12463	7314
UBL4A	HGNC:12505	8266
USP39	HGNC:20071	10713
VCP	HGNC:12666	7415
VTA1	HGNC:20954	51534
WDR12	HGNC:14098	55759
WDR33	HGNC:25651	55339
WDR60	HGNC:21862	55112
WDR61	HGNC:30300	80349
XAB2	HGNC:14089	56949
XIAP	HGNC:592	331
XPO1	HGNC:12825	7514
YY1	HGNC:12856	7528
ZBTB48	HGNC:4930	3104
ZC3H13	HGNC:20368	23091
ZC3H18	HGNC:25091	124245
ZFR	HGNC:17277	51663
ZNF160	HGNC:12948	90338
ZNF207	HGNC:12998	7756

## Sheet: Table S4
Table S4. PanCancer oncogenes curated by Bailey et al.
Gene
PIK3CA
BRAF
KRAS
IDH1
EGFR
CTNNB1
NFE2L2
NRAS
ERBB2
SF3B1
FGFR2
PPP2R1A
SPOP
FGFR3
GTF2I
HRAS
SOS1
CUL1
AKT1
RHOA
PIK3R2
GNAQ
PTPN11
MAP2K1
U2AF1
MYC
GNA11
RAC1
MAPK1
PCBP1
CDK4

## Sheet: Table S5
Table S5. Common non-essential genes curated by Hart et al.
Gene	HGNC_ID	ENTREZ_ID
ABCG8	HGNC:13887	64241
ACCSL	HGNC:34391	390110
ACTL7A	HGNC:161	10881
ACTL7B	HGNC:162	10880
ACTL9	HGNC:28494	284382
ACTRT1	HGNC:24027	139741
ADAD1	HGNC:30713	132612
ADAM18	HGNC:196	8749
ADAM2	HGNC:198	2515
ADAM20	HGNC:199	8748
ADAM30	HGNC:208	11085
ADH7	HGNC:256	131
AFM	HGNC:316	173
AICDA	HGNC:13203	57379
AIPL1	HGNC:359	23746
ALPI	HGNC:437	248
ALPPL2	HGNC:441	251
ALX3	HGNC:449	257
AMELX	HGNC:461	265
ANKRD30A	HGNC:17234	91074
ANKRD60	HGNC:16217	140731
ANTXRL	HGNC:27277	195977
APOA4	HGNC:602	337
APOBEC1	HGNC:604	339
APOF	HGNC:615	319
AQP12A	HGNC:19941	375318
AQP8	HGNC:642	343
ARGFX	HGNC:30146	503582
ART1	HGNC:723	417
ASB17	HGNC:19769	127247
ASIC5	HGNC:17537	51802
ASZ1	HGNC:1350	136991
ATOH1	HGNC:797	474
ATP4B	HGNC:820	496
ATP6V1G3	HGNC:18265	127124
AWAT1	HGNC:23252	158833
AWAT2	HGNC:23251	158835
B3GNT6	HGNC:24141	192134
BANF2	HGNC:16172	140836
BARHL1	HGNC:953	56751
BEND2	HGNC:28509	139105
BHLHE23	HGNC:16093	128408
BIRC8	HGNC:14878	112401
BMP10	HGNC:20869	27302
BMP15	HGNC:1068	9210
BPIFA1	HGNC:15749	51297
BPIFA3	HGNC:16204	128861
BPIFB3	HGNC:16178	359710
BPIFB6	HGNC:16504	128859
BPIFC	HGNC:16503	254240
BPY2	HGNC:13508	9083
BRDT	HGNC:1105	676
BSND	HGNC:16512	7809
C10orf113	HGNC:31447	387638
C10orf120	HGNC:25707	399814
C10orf53	HGNC:27421	282966
C11orf40	HGNC:23986	143501
C12orf40	HGNC:26846	283461
C14orf183	HGNC:27285	196913
C15orf55	HGNC:29919	256646
C16orf78	HGNC:28479	123970
C17orf102	HGNC:34412	400591
C17orf78	HGNC:26831	284099
C18orf26	HGNC:26808	284254
C19orf45	HGNC:24745	374877
C1orf146	HGNC:24032	388649
C20orf173	HGNC:16166	140873
C20orf203	HGNC:26592	284805
C20orf79	HGNC:16211	140856
C2orf57	HGNC:28563	165100
C2orf61	HGNC:26850	285051
C2orf71	HGNC:34383	388939
C2orf83	HGNC:25344	56918
C3orf30	HGNC:26553	152405
C4orf40	HGNC:33193	401137
C5orf20	HGNC:24459	140947
C6orf10	HGNC:13922	10665
C7orf66	HGNC:33712	154907
C7orf71	HGNC:22364	285941
C8A	HGNC:1352	731
C8B	HGNC:1353	732
C8orf17	HGNC:17737	100507249
C8orf86	HGNC:33774	389649
C9orf53	HGNC:23831	51198
CABP2	HGNC:1385	51475
CABP5	HGNC:13714	56344
CABS1	HGNC:30710	85438
CACNG2	HGNC:1406	10369
CACNG3	HGNC:1407	10368
CACNG5	HGNC:1409	27091
CATSPER4	HGNC:23220	378807
CCDC155	HGNC:26520	147872
CCDC172	HGNC:30524	374355
CCDC83	HGNC:28535	220047
CCKAR	HGNC:1570	886
CCL1	HGNC:10609	6346
CCT8L2	HGNC:15553	150160
CD200R1L	HGNC:24665	344807
CDCP2	HGNC:27297	200008
CDX2	HGNC:1806	1045
CDX4	HGNC:1808	1046
CDY1	HGNC:1809	9085
CDY1B	HGNC:23920	253175
CDY2A	HGNC:1810	9426
CDY2B	HGNC:23921	203611
CEACAM7	HGNC:1819	1087
CELA2A	HGNC:24609	63036
CELA3A	HGNC:15944	10136
CELA3B	HGNC:15945	23436
CER1	HGNC:1862	9350
CETN1	HGNC:1866	1068
CFHR2	HGNC:4890	3080
CFHR5	HGNC:24668	81494
CHAT	HGNC:1912	1103
CHRNA6	HGNC:15963	8973
CHRNB3	HGNC:1963	1142
CLCA1	HGNC:2015	1179
CLDN17	HGNC:2038	26285
CLEC2A	HGNC:24191	387836
CLEC3A	HGNC:2052	10143
CLEC6A	HGNC:14556	93978
CLRN1	HGNC:12605	7401
CNBD1	HGNC:26663	168975
CNGA2	HGNC:2149	1260
CNGB3	HGNC:2153	54714
CNPY1	HGNC:27786	285888
CNTNAP5	HGNC:18748	129684
COL20A1	HGNC:14670	57642
COX7B2	HGNC:24381	170712
CPXCR1	HGNC:2332	53336
CRNN	HGNC:1230	49860
CRX	HGNC:2383	1406
CRYGB	HGNC:2409	1419
CSH1	HGNC:2440	1442
CSHL1	HGNC:2442	1444
CSN2	HGNC:2447	1447
CSN3	HGNC:2446	1448
CST11	HGNC:15959	140880
CST4	HGNC:2476	1472
CST5	HGNC:2477	1473
CST8	HGNC:2480	10047
CST9	HGNC:13261	128822
CST9L	HGNC:16233	128821
CSTL1	HGNC:15958	128817
CT45A2	HGNC:28400	728911
CT45A4	HGNC:33269	441520
CT45A5	HGNC:33270	441521
CT47A11	HGNC:27397	255313
CTCFL	HGNC:16234	140690
CTRB1	HGNC:2521	1504
CXorf1	HGNC:2562	9142
CXorf66	HGNC:33743	347487
CYLC2	HGNC:2583	1539
CYP11B1	HGNC:2591	1539
CYP11B2	HGNC:2592	1585
CYP26C1	HGNC:20577	340665
CYP2A13	HGNC:2608	1553
CYP2C19	HGNC:2621	1557
CYP4A22	HGNC:20575	284541
CYP4F8	HGNC:2648	11283
CYP7A1	HGNC:2651	1581
DAZ1	HGNC:2682	1617
DAZ2	HGNC:15964	57055
DAZ3	HGNC:15965	57054
DAZ4	HGNC:15966	57135
DAZL	HGNC:2685	1618
DCAF4L2	HGNC:26657	138009
DCAF8L1	HGNC:31810	139425
DDI1	HGNC:18961	414301
DDX4	HGNC:18700	54514
DEFA5	HGNC:2764	1670
DEFA6	HGNC:2765	1671
DEFB103B	HGNC:31702	55894
DEFB104A	HGNC:18115	140596
DEFB106A	HGNC:18088	245909
DEFB107A	HGNC:18086	245910
DEFB118	HGNC:16196	117285
DEFB123	HGNC:18103	245936
DEFB126	HGNC:15900	81623
DEFB127	HGNC:16206	140850
DEFB129	HGNC:16218	140881
DGAT2L6	HGNC:23250	347516
DGKK	HGNC:32395	139189
DIRC1	HGNC:15760	116093
DMP1	HGNC:2932	1758
DMRT1	HGNC:2934	1761
DMRTB1	HGNC:13913	63948
DMRTC2	HGNC:13911	63946
DPCR1	HGNC:21666	135656
DPRX	HGNC:32166	503834
DRD3	HGNC:3024	1814
DRGX	HGNC:21536	644168
DSCR4	HGNC:3045	10281
DSG4	HGNC:21307	147409
DSPP	HGNC:3054	1834
DTX2	HGNC:15973	113878
DUSP21	HGNC:20476	63904
DUX4	HGNC:50800	100288687
DUX4L7	HGNC:37266	653543
DUXA	HGNC:32179	503835
EFCAB3	HGNC:26379	146779
EGR4	HGNC:3241	1961
ENTHD1	HGNC:26352	150350
ESX1	HGNC:14865	80712
EVX1	HGNC:3506	2128
F13B	HGNC:3534	2165
F9	HGNC:3551	2158
FABP2	HGNC:3556	2169
FAM106A	HGNC:25682	80039
FAM47A	HGNC:29962	158724
FAM47B	HGNC:26659	170062
FAM47C	HGNC:25301	442444
FAM71A	HGNC:26541	149647
FAM71B	HGNC:28397	153745
FAM71C	HGNC:28594	196472
FAM75A7	HGNC:32007	26165
FAM75D1	HGNC:37283	389763
FCRL4	HGNC:18507	83417
FEZF1	HGNC:22788	389549
FEZF2	HGNC:13506	55079
FFAR1	HGNC:4498	2864
FGF3	HGNC:3681	2248
FGF4	HGNC:3682	2249
FGF6	HGNC:3684	2251
FIGLA	HGNC:24669	344018
FLG2	HGNC:33276	388698
FMR1NB	HGNC:26372	158521
FNDC7	HGNC:26668	163479
FNDC9	HGNC:33547	408263
FOXB1	HGNC:3799	27023
FOXB2	HGNC:23315	442425
FOXD4L3	HGNC:18523	286380
FOXD4L4	HGNC:23762	349334
FOXE3	HGNC:3808	2301
FOXN1	HGNC:12765	8456
FOXR1	HGNC:29980	283150
FRG2	HGNC:19136	448831
FRMD7	HGNC:8079	90167
FSCB	HGNC:20494	84075
FUT5	HGNC:4016	2527
FUT9	HGNC:4020	10690
G6PC	HGNC:4056	2538
GABRA1	HGNC:4075	2554
GABRA6	HGNC:4080	2559
GAGE1	HGNC:4098	2543
GAGE2C	HGNC:31958	2574
GALNTL5	HGNC:21725	168391
GALR1	HGNC:4132	2587
GALR3	HGNC:4134	8484
GBP7	HGNC:29606	388646
GCG	HGNC:4191	2641
GCM2	HGNC:4198	9247
GDF2	HGNC:4217	2658
GFRA4	HGNC:13821	64096
GFRAL	HGNC:32789	389400
GH2	HGNC:4262	2689
GHRH	HGNC:4265	2691
GHSR	HGNC:4267	2693
GIF	HGNC:4268	2694
GJA10	HGNC:19155	81025
GJA8	HGNC:4281	2703
GK2	HGNC:4291	2712
GKN2	HGNC:24588	200504
GLRA1	HGNC:4326	2741
GLRA2	HGNC:4327	2742
GLT6D1	HGNC:23671	360203
GML	HGNC:4375	2765
GOLGA6L2	HGNC:26695	283685
GOT1L1	HGNC:28487	137362
GPR101	HGNC:14963	83550
GPR111	HGNC:18991	222611
GPR119	HGNC:19060	139760
GPR128	HGNC:19241	84873
GPR139	HGNC:19995	124274
GPR144	HGNC:18651	347088
GPR148	HGNC:23623	344561
GPR151	HGNC:23624	134391
GPR152	HGNC:23622	390212
GPR26	HGNC:4481	2849
GPR31	HGNC:4486	2853
GPR32	HGNC:4487	2854
GPR45	HGNC:4503	11250
GPR50	HGNC:4506	9248
GPR52	HGNC:4508	9293
GPR78	HGNC:4528	27201
GPRC6A	HGNC:18510	27201
GPX5	HGNC:4557	2880
GPX6	HGNC:4558	257202
GRK1	HGNC:10013	6011
GRM4	HGNC:4596	2914
GRM5	HGNC:4597	2915
GRM6	HGNC:4598	2916
GSC2	HGNC:4613	2928
GSTA5	HGNC:19662	221357
GSX1	HGNC:20374	219409
GSX2	HGNC:24959	170825
GUCA2A	HGNC:4682	2980
GUCY2F	HGNC:4691	2986
H1FOO	HGNC:18463	132243
H2BFM	HGNC:27867	286436
H2BFWT	HGNC:27252	158983
HAO1	HGNC:4809	54363
HCRTR2	HGNC:4849	3062
HDGFL1	HGNC:21095	154150
HHLA1	HGNC:4904	10086
HIST1H2AA	HGNC:18729	221613
HIST1H2BA	HGNC:18730	255626
HIST1H4G	HGNC:4792	8369
HMX1	HGNC:5017	3166
HOXB1	HGNC:5111	3211
HOXD12	HGNC:5135	3238
HRG	HGNC:5181	3273
HRH3	HGNC:5184	11255
HSFY1	HGNC:18568	86614
HSFY2	HGNC:23950	159119
HTN3	HGNC:5284	3347
HTR1A	HGNC:5286	3350
HTR2C	HGNC:5295	3358
HTR3C	HGNC:24003	170572
HTR3D	HGNC:24004	200909
HTR3E	HGNC:24005	285242
HTR5A	HGNC:5300	3361
HTR6	HGNC:5301	3362
IAPP	HGNC:5329	3375
IFIT1B	HGNC:23442	439996
IFNA10	HGNC:5418	3446
IFNA14	HGNC:5420	3448
IFNA16	HGNC:5421	3449
IFNA17	HGNC:5422	3451
IFNA2	HGNC:5423	3440
IFNA21	HGNC:5424	3452
IFNA4	HGNC:5425	3441
IFNA5	HGNC:5426	3442
IFNA6	HGNC:5427	3443
IFNA7	HGNC:5428	3444
IFNA8	HGNC:5429	3445
IFNB1	HGNC:5434	3456
IFNK	HGNC:21714	56832
IFNW1	HGNC:5448	3467
IL12B	HGNC:5970	3593
IL13	HGNC:5973	3596
IL17A	HGNC:5981	3605
IL17F	HGNC:16404	112744
IL1F10	HGNC:15552	84639
IL21	HGNC:6005	59067
IL22	HGNC:14900	50616
IL25	HGNC:13765	50616
IL26	HGNC:17119	55801
IL28A	HGNC:18364	282616
IL28B	HGNC:18365	282617
IL29	HGNC:18363	282618
IL3	HGNC:6011	3562
IL31	HGNC:19372	386653
IL36A	HGNC:15562	27179
IL36B	HGNC:15564	27177
IL36RN	HGNC:15561	26525
IL9	HGNC:6029	3578
INS	HGNC:6081	3630
INSL5	HGNC:6088	10022
INSL6	HGNC:6089	11172
INSM2	HGNC:17539	11172
INSRR	HGNC:6093	3645
IQCF1	HGNC:28607	132141
IRGC	HGNC:28835	56269
ISX	HGNC:28084	91464
ITIH6	HGNC:28907	347365
IZUMO2	HGNC:28518	126123
KCNA10	HGNC:6219	3744
KCNB2	HGNC:6232	9312
KCNG4	HGNC:19697	93107
KCNK10	HGNC:6273	54207
KCNK16	HGNC:14464	83795
KCNK18	HGNC:19439	338567
KCNV1	HGNC:18861	27012
KHDC3L	HGNC:33699	154288
KIF2B	HGNC:29443	84643
KIR2DL1	HGNC:6329	3802
KIR3DL3	HGNC:16312	115653
KLK12	HGNC:6360	43849
KLK9	HGNC:6370	284366
KRT2	HGNC:6439	3849
KRT25	HGNC:30839	147183
KRT26	HGNC:30840	353288
KRT28	HGNC:30842	162605
KRT33A	HGNC:6450	3883
KRT35	HGNC:6453	3886
KRT36	HGNC:6454	8689
KRT37	HGNC:6455	8688
KRT38	HGNC:6456	8687
KRT40	HGNC:26707	125115
KRT71	HGNC:28927	112802
KRT73	HGNC:28928	319101
KRT74	HGNC:28929	121391
KRT75	HGNC:24431	9119
KRT76	HGNC:24430	51350
KRT77	HGNC:20411	374454
KRT78	HGNC:28926	196374
KRT82	HGNC:6459	3888
KRT84	HGNC:6461	3890
KRT85	HGNC:6462	3891
KRT86	HGNC:6463	3892
KRT9	HGNC:6447	3857
KRTAP1-1	HGNC:16772	81851
KRTAP10-1	HGNC:22966	386677
KRTAP10-10	HGNC:22972	353333
KRTAP10-11	HGNC:20528	386678
KRTAP10-12	HGNC:20533	386685
KRTAP10-2	HGNC:22967	386679
KRTAP10-4	HGNC:20521	386672
KRTAP10-5	HGNC:22969	386680
KRTAP10-6	HGNC:20523	386674
KRTAP10-7	HGNC:22970	386675
KRTAP10-8	HGNC:20525	386681
KRTAP10-9	HGNC:22971	386676
KRTAP11-1	HGNC:18922	386676
KRTAP13-1	HGNC:18924	140258
KRTAP13-2	HGNC:18923	337959
KRTAP13-3	HGNC:18925	337960
KRTAP13-4	HGNC:18926	284827
KRTAP15-1	HGNC:18927	254950
KRTAP17-1	HGNC:18917	83902
KRTAP19-3	HGNC:18938	337970
KRTAP23-1	HGNC:18928	337963
KRTAP26-1	HGNC:33760	388818
KRTAP3-2	HGNC:16779	83897
KRTAP4-11	HGNC:18911	653240
KRTAP4-12	HGNC:16776	83755
KRTAP4-2	HGNC:18900	85291
KRTAP4-4	HGNC:16928	84616
KRTAP4-7	HGNC:18898	100132476
KRTAP5-2	HGNC:23597	440021
KRTAP9-2	HGNC:16926	83899
KRTAP9-3	HGNC:16927	83900
KRTAP9-4	HGNC:18902	85280
LALBA	HGNC:6480	3906
LBX1	HGNC:16960	10660
LCN9	HGNC:17442	392399
LCT	HGNC:6530	3938
LGALS13	HGNC:15449	29124
LGALS14	HGNC:30054	56891
LHFPL5	HGNC:21253	222662
LHX3	HGNC:6595	8022
LHX5	HGNC:14216	64211
LIM2	HGNC:6610	3982
LIN28A	HGNC:15986	79727
LIPM	HGNC:23455	340654
LOR	HGNC:6663	4014
LRIT1	HGNC:23404	26103
LRIT2	HGNC:23443	340745
LRRC10	HGNC:20264	376132
LUZP4	HGNC:24971	51213
LYZL1	HGNC:30502	84569
LYZL2	HGNC:29613	119180
LYZL6	HGNC:29614	57151
MAGEA10	HGNC:6797	4109
MAGEA11	HGNC:6798	4110
MAGEB1	HGNC:6808	4112
MAGEB10	HGNC:25377	139422
MAGEB18	HGNC:28515	286514
MAGEB3	HGNC:6810	4114
MAGEB4	HGNC:6811	4115
MAGEC3	HGNC:23798	139081
MAS1	HGNC:6899	4142
MAS1L	HGNC:13961	116511
MBD3L1	HGNC:15774	85509
MBD3L2	HGNC:18532	125997
MBL2	HGNC:6922	4153
MC2R	HGNC:6930	4153
MC3R	HGNC:6931	4159
MC5R	HGNC:6933	4161
MEP1A	HGNC:7015	4224
MEP1B	HGNC:7020	4225
MEPE	HGNC:13361	56955
MFRP	HGNC:18121	83552
MMD2	HGNC:30133	221938
MMP20	HGNC:7167	9313
MMP21	HGNC:7170	8511
MMP26	HGNC:14249	56547
MMP27	HGNC:14250	64066
MOGAT3	HGNC:23249	346606
MORC1	HGNC:7198	27136
MRGPRD	HGNC:29626	116512
MRGPRX1	HGNC:17962	259249
MRGPRX2	HGNC:17983	117194
MRGPRX4	HGNC:17617	117196
MS4A10	HGNC:13368	341116
MS4A13	HGNC:16674	503497
MS4A5	HGNC:13374	64232
MSGN1	HGNC:14907	343930
MT1B	HGNC:7394	4490
MTNR1B	HGNC:7464	4544
MUC17	HGNC:16800	140453
MUC7	HGNC:7518	4589
MYBPC3	HGNC:7551	4607
MYF5	HGNC:7565	4617
NANOGNB	HGNC:24958	360030
NANOS2	HGNC:23292	339345
NCR2	HGNC:6732	9436
NDST4	HGNC:20779	64579
NEUROD2	HGNC:7763	4761
NEUROD4	HGNC:13802	58158
NEUROD6	HGNC:13804	63974
NEUROG1	HGNC:7764	4762
NKX2-1	HGNC:11825	7080
NKX2-2	HGNC:7835	4821
NLRP4	HGNC:22943	147945
NLRP5	HGNC:21269	126206
NLRP8	HGNC:22940	126205
NLRP9	HGNC:22941	338321
NMS	HGNC:32203	129521
NOBOX	HGNC:22448	135935
NOTO	HGNC:31839	344022
NOX3	HGNC:7890	50508
NPFFR1	HGNC:17425	64106
NPHS2	HGNC:13394	7827
NPSR1	HGNC:23631	387129
NPVF	HGNC:13782	64111
NR2E1	HGNC:7973	7101
NYX	HGNC:8082	60506
OC90	HGNC:8100	729330
OLIG2	HGNC:9398	10215
OLIG3	HGNC:18003	167826
OPALIN	HGNC:20707	93377
OPN1LW	HGNC:9936	5956
OPN5	HGNC:19992	221391
OR10A2	HGNC:8161	341276
OR10A4	HGNC:15130	283297
OR10A5	HGNC:15131	144124
OR10H1	HGNC:8172	26539
OR10H2	HGNC:8173	26538
OR10H3	HGNC:8174	26532
OR10J1	HGNC:8175	26476
OR10R2	HGNC:14820	343406
OR10S1	HGNC:14807	219873
OR10X1	HGNC:14995	128367
OR10Z1	HGNC:14996	128368
OR11A1	HGNC:8176	128368
OR12D2	HGNC:8178	26529
OR12D3	HGNC:13963	81797
OR13C3	HGNC:14704	138803
OR13D1	HGNC:14695	286365
OR14A16	HGNC:15022	284532
OR1A1	HGNC:8179	8383
OR1A2	HGNC:8180	26189
OR1B1	HGNC:8181	347169
OR1D2	HGNC:8183	4991
OR1E1	HGNC:8189	8387
OR1E2	HGNC:8190	8388
OR1G1	HGNC:8204	8390
OR1L6	HGNC:8218	392390
OR1N2	HGNC:15111	138882
OR1S1	HGNC:8227	219959
OR1S2	HGNC:15141	219958
OR2AK2	HGNC:19569	391191
OR2AT4	HGNC:19620	341152
OR2C1	HGNC:8242	4993
OR2C3	HGNC:15005	81472
OR2D2	HGNC:8244	120776
OR2D3	HGNC:15146	120775
OR2F1	HGNC:8246	26211
OR2G2	HGNC:15007	81470
OR2G3	HGNC:15008	81469
OR2H1	HGNC:8252	26716
OR2J2	HGNC:8260	26707
OR2L3	HGNC:15009	391192
OR2T1	HGNC:8277	26696
OR2T10	HGNC:19573	127069
OR2T12	HGNC:19592	127064
OR2T2	HGNC:14725	401992
OR2T27	HGNC:31252	403239
OR2T33	HGNC:31255	391195
OR2T4	HGNC:15016	127074
OR2T5	HGNC:15017	401993
OR2W1	HGNC:8281	26692
OR3A1	HGNC:8282	4994
OR3A2	HGNC:8283	4995
OR3A3	HGNC:8284	8392
OR4C11	HGNC:15167	219429
OR4C3	HGNC:14697	256144
OR4D1	HGNC:8293	26689
OR4D10	HGNC:15173	390197
OR4D11	HGNC:15174	219986
OR4D9	HGNC:15178	390199
OR4K17	HGNC:15355	390436
OR51B6	HGNC:19600	390058
OR51D1	HGNC:15193	390038
OR51F2	HGNC:15197	119694
OR51T1	HGNC:15205	401665
OR51V1	HGNC:19597	283111
OR52A1	HGNC:8318	23538
OR52A5	HGNC:19580	390054
OR52B2	HGNC:15207	255725
OR52B6	HGNC:15211	340980
OR52E8	HGNC:15217	390079
OR52I2	HGNC:15221	143502
OR52K2	HGNC:15223	119774
OR52L1	HGNC:14785	338751
OR52M1	HGNC:15225	119772
OR52R1	HGNC:15235	119695
OR52W1	HGNC:15239	120787
OR56A1	HGNC:14781	120796
OR56A4	HGNC:14791	120793
OR56B1	HGNC:15245	387748
OR5AU1	HGNC:15362	390445
OR5C1	HGNC:8331	392391
OR5I1	HGNC:8347	10798
OR5M1	HGNC:8352	390168
OR5M10	HGNC:15290	390167
OR5P2	HGNC:14783	120065
OR5P3	HGNC:14784	120066
OR5R1	HGNC:14841	219479
OR5T1	HGNC:14821	390155
OR5T2	HGNC:15296	219464
OR5T3	HGNC:15297	390154
OR5V1	HGNC:13972	81696
OR5W2	HGNC:15299	390148
OR6A2	HGNC:15301	8590
OR6K6	HGNC:15033	128371
OR6S1	HGNC:15363	341799
OR6V1	HGNC:15090	346517
OR7A17	HGNC:8363	26333
OR7C2	HGNC:8374	26658
OR7D4	HGNC:8380	125958
OR7G2	HGNC:8466	390882
OR8A1	HGNC:8469	390275
OR8B8	HGNC:8477	26493
OR8G5	HGNC:19622	219865
OR8U1	HGNC:19611	219417
OR9Q2	HGNC:15328	219957
OTOP1	HGNC:19656	133060
OTOP3	HGNC:19658	347741
OTOR	HGNC:8517	56914
OTP	HGNC:8518	23440
OTUD6A	HGNC:32312	139562
OTX2	HGNC:8522	5015
PAGE3	HGNC:4110	139793
PANX3	HGNC:20573	116337
PASD1	HGNC:20686	139135
PAX1	HGNC:8615	5075
PAX4	HGNC:8618	5078
PBOV1	HGNC:21079	59351
PDCL2	HGNC:29524	132954
PDE6H	HGNC:8790	5149
PDILT	HGNC:27338	204474
PDX1	HGNC:6107	3651
PDYN	HGNC:8820	5173
PGK2	HGNC:8898	5232
PGLYRP2	HGNC:30013	114770
PGLYRP3	HGNC:30014	114771
PIWIL1	HGNC:9007	9271
PIWIL3	HGNC:18443	440822
PKD1L3	HGNC:21716	342372
PLA2G2E	HGNC:13414	30814
PLA2G2F	HGNC:30040	64600
PLA2G4E	HGNC:24791	123745
PLAC1L	HGNC:26699	219990
PNLIP	HGNC:9155	5406
PNLIPRP1	HGNC:9156	5407
PNLIPRP2	HGNC:9157	5408
PNPLA5	HGNC:24888	150379
POM121L12	HGNC:25369	285877
POTEA	HGNC:33893	340441
POTED	HGNC:23822	317754
POTEG	HGNC:33896	404785
POTEH	HGNC:133	23784
POU3F4	HGNC:9217	5456
POU4F2	HGNC:9219	5458
POU4F3	HGNC:9220	5459
POU5F2	HGNC:26367	134187
PPP3R2	HGNC:9318	5535
PRAMEF1	HGNC:28840	65121
PRAMEF19	HGNC:24908	645414
PRAMEF2	HGNC:28841	65122
PRAMEF3	HGNC:14087	401940
PRAMEF4	HGNC:31971	400735
PRAMEF7	HGNC:28415	441871
PRB1	HGNC:9337	5542
PRB4	HGNC:9340	5545
PRDM13	HGNC:13998	59336
PRDM14	HGNC:14001	63978
PRDM7	HGNC:9351	11105
PRDM9	HGNC:13994	56979
PRG3	HGNC:9363	10394
PRLH	HGNC:17945	51052
PRLHR	HGNC:4464	2834
PROP1	HGNC:9455	5626
PRSS33	HGNC:30405	260429
PRSS37	HGNC:29211	136242
PRSS38	HGNC:29625	339501
PRSS41	HGNC:30715	360226
PRSS55	HGNC:30824	203074
PRSS58	HGNC:39125	136541
PRY2	HGNC:21504	442862
PSKH2	HGNC:18997	85481
PTF1A	HGNC:23734	256297
RAX	HGNC:18662	30062
RAX2	HGNC:18286	84839
RBM46	HGNC:28401	166863
RBMXL2	HGNC:17886	27288
RBMY1A1	HGNC:9912	5940
RBMY1B	HGNC:23914	378948
RBMY1D	HGNC:23915	378949
RBMY1E	HGNC:23916	378950
RBMY1F	HGNC:23974	159163
RBMY1J	HGNC:23917	378951
RBP3	HGNC:9921	5949
RBPJL	HGNC:13761	11317
RD3	HGNC:19689	343035
RDH8	HGNC:14423	50700
REG3A	HGNC:8601	5068
RESP18	HGNC:33762	389075
RETNLB	HGNC:20388	84666
REXO1L1	HGNC:24660	254958
RFPL3	HGNC:9980	10738
RFPL4B	HGNC:33264	442247
RFX6	HGNC:21478	222546
RHO	HGNC:10012	6010
RHOXF2	HGNC:30011	84528
RNASE10	HGNC:19275	338879
RNASE11	HGNC:19269	122651
RNASE12	HGNC:24211	493901
RNASE13	HGNC:25285	440163
RNASE8	HGNC:19277	122665
RNASE9	HGNC:20673	390443
RND2	HGNC:18315	8153
RNF113B	HGNC:17267	140432
RNF17	HGNC:10060	56163
RP1	HGNC:10263	6101
RP1L1	HGNC:15946	94137
RPE65	HGNC:10294	6121
RPTN	HGNC:26809	126638
RS1	HGNC:10457	6247
RTP1	HGNC:28580	132112
RTP2	HGNC:32486	344892
RXFP2	HGNC:17318	122042
RXFP3	HGNC:24883	51289
S100A7A	HGNC:21657	338324
S100G	HGNC:1436	795
SAGE1	HGNC:30369	55511
SAMD7	HGNC:25394	344658
SCGB1D1	HGNC:18395	10648
SCN10A	HGNC:10582	6336
SCRT2	HGNC:15952	85508
SDR9C7	HGNC:29958	121214
SEC14L3	HGNC:18655	266629
SEMG2	HGNC:10743	6407
2019-09-14	HGNC:33280	346288
SERPINA12	HGNC:18359	145264
SERPINA7	HGNC:11583	6906
SERPINA9	HGNC:15995	327657
SERPINB12	HGNC:14220	89777
SHCBP1L	HGNC:16788	81626
SHOX	HGNC:10853	6473
SI	HGNC:10856	6476
SIGLECL1	HGNC:26856	284369
SIX6	HGNC:10892	4990
SLC10A2	HGNC:10906	6555
SLC13A1	HGNC:10916	6561
SLC17A2	HGNC:11019	6569
SLC17A6	HGNC:16703	57084
SLC18A3	HGNC:10936	6572
SLC22A12	HGNC:17989	116085
SLC22A13	HGNC:8494	9390
SLC22A24	HGNC:28542	283238
SLC22A25	HGNC:32935	387601
SLC22A6	HGNC:10970	9356
SLC22A8	HGNC:10972	9376
SLC22A9	HGNC:16261	114571
SLC25A2	HGNC:22921	83884
SLC25A31	HGNC:25319	83447
SLC2A2	HGNC:11006	6514
SLC2A7	HGNC:13445	155184
SLC32A1	HGNC:11018	140679
SLC34A1	HGNC:11019	6569
SLC36A3	HGNC:19659	285641
SLC39A12	HGNC:20860	221074
SLC6A18	HGNC:26441	348932
SLC6A5	HGNC:11051	9152
SLC6A7	HGNC:11054	6534
SLC7A13	HGNC:23092	157724
SLCO1B1	HGNC:10959	10599
SLCO6A1	HGNC:23613	133482
SLITRK1	HGNC:20297	114798
SOHLH1	HGNC:27845	402381
SOX1	HGNC:11189	6656
SOX14	HGNC:11193	8403
SP8	HGNC:19196	221833
SPACA1	HGNC:14967	81833
SPACA5	HGNC:31353	389852
SPACA7	HGNC:29575	122258
SPATA16	HGNC:29935	83893
SPATA21	HGNC:28026	374955
SPEM1	HGNC:32429	374768
SPHAR	HGNC:16957	10638
SPINK14	HGNC:33825	408187
SPO11	HGNC:11250	23626
SPPL2C	HGNC:28902	162540
SPRR4	HGNC:23173	163778
SSTR4	HGNC:11333	6754
SSX3	HGNC:11337	10214
SSX5	HGNC:11339	6758
SSX7	HGNC:19653	280658
SSX8	HGNC:19654	280659
SSX9	HGNC:19655	280660
STATH	HGNC:11369	6779
SULT6B1	HGNC:33433	391365
SUN5	HGNC:16252	140732
T	HGNC:11515	6862
TAAR1	HGNC:17734	134864
TAAR2	HGNC:4514	9287
TAAR5	HGNC:30236	9038
TAAR6	HGNC:20978	319100
TAAR8	HGNC:14964	83551
TAAR9	HGNC:20977	134860
TAS1R2	HGNC:14905	80834
TAS2R1	HGNC:14909	50834
TAS2R13	HGNC:14919	50838
TAS2R16	HGNC:14921	50833
TAS2R39	HGNC:18886	259285
TAS2R40	HGNC:18885	259286
TAS2R41	HGNC:18883	259287
TAS2R42	HGNC:18888	353164
TAS2R43	HGNC:18875	259289
TAS2R46	HGNC:18877	259292
TAS2R50	HGNC:18882	259296
TAS2R60	HGNC:20639	338398
TAS2R7	HGNC:14913	50837
TAS2R8	HGNC:14915	50836
TAS2R9	HGNC:14917	50835
TBC1D21	HGNC:28536	161514
TBC1D29	HGNC:24509	26083
TBL1Y	HGNC:18502	90665
TBPL2	HGNC:19841	387332
TBR1	HGNC:11590	10716
TBX10	HGNC:11593	347853
TCEB3B	HGNC:30771	51224
TCEB3C	HGNC:24617	162699
TCHHL1	HGNC:31796	126637
TCP10L2	HGNC:21254	401285
TEDDM1	HGNC:30233	127670
TEX101	HGNC:30722	83639
TEX13A	HGNC:11735	56157
TEX28	HGNC:2563	1527
TEX34	HGNC:26349	124783
TFAP2D	HGNC:15581	83741
TFDP3	HGNC:24603	51270
TGIF2LX	HGNC:18570	90316
TGIF2LY	HGNC:18569	90655
TGM6	HGNC:16255	343641
TKTL2	HGNC:25313	84076
TLX1	HGNC:5056	3195
TMEM132D	HGNC:29411	121256
TMEM174	HGNC:28187	134288
TMEM207	HGNC:33705	131920
TMEM225	HGNC:32390	338661
TMIGD1	HGNC:32431	388364
TMPRSS11A	HGNC:27954	339967
TMPRSS11B	HGNC:25398	132724
TMPRSS11F	HGNC:29994	389208
TMPRSS12	HGNC:28779	283471
TMPRSS15	HGNC:9490	5651
TNR	HGNC:11953	7143
TPD52L3	HGNC:23382	89882
TPH2	HGNC:20692	121278
TPRX1	HGNC:32174	284355
TPTE	HGNC:12023	7179
TREML4	HGNC:30807	285852
TRHR	HGNC:12299	7201
TRIM40	HGNC:18736	135644
TRIM42	HGNC:19014	287015
TRIM43	HGNC:19015	129868
TRIM48	HGNC:19021	79097
TRIM49	HGNC:13431	57093
TRIM51	HGNC:19023	84767
TRIM60	HGNC:21162	166655
TRIM67	HGNC:31859	440730
TRIML1	HGNC:26698	339976
TRPC5	HGNC:12337	7224
TRPC7	HGNC:20754	57113
TRPM1	HGNC:7146	4308
TRPV5	HGNC:3145	56302
TSGA13	HGNC:12369	114960
TSHB	HGNC:12372	7252
TSPAN16	HGNC:30725	26526
TSPO2	HGNC:21256	222642
TSPY1	HGNC:12381	7258
TSPYL6	HGNC:14521	388951
TSSK1B	HGNC:14968	83942
TSSK2	HGNC:11401	23617
TXNDC8	HGNC:31454	255220
TYR	HGNC:12442	7299
UBQLN3	HGNC:12510	50613
UMOD	HGNC:12559	7369
UROC1	HGNC:26444	131669
USP17L2	HGNC:34434	377630
USP26	HGNC:13485	83844
USP29	HGNC:18563	83844
UTS2R	HGNC:4468	2837
VAX1	HGNC:12660	11023
VCX3A	HGNC:18159	51481
VHLL	HGNC:30666	391104
VN1R2	HGNC:19872	317701
VN1R4	HGNC:19871	317703
VN1R5	HGNC:19870	317705
VPREB1	HGNC:12709	7441
VRTN	HGNC:20223	55237
VSX2	HGNC:1975	338917
WFDC10A	HGNC:16139	140832
WFDC11	HGNC:20478	259239
WFDC9	HGNC:20380	259240
XAGE2	HGNC:4112	9502
XAGE5	HGNC:30930	170627
XKR7	HGNC:23062	343702
ZAN	HGNC:12857	7455
ZCCHC13	HGNC:31749	389874
ZCCHC16	HGNC:25214	340595
ZG16	HGNC:30961	653808
ZIC3	HGNC:12874	7547
ZIM3	HGNC:16366	7547
ZNF645	HGNC:26371	158506
ZNF648	HGNC:18190	127665
ZNF679	HGNC:28650	168417
ZNF804B	HGNC:21958	219578
ZNRF4	HGNC:17726	148066
ZP2	HGNC:13188	7783
ZP4	HGNC:15770	57829
ZSWIM2	HGNC:30990	151112

## Sheet: TableS6
Table S6. PanCancer tumour suppressor genes curated by Bailey et al.
Gene
TP53
KMT2D
KMT2C
PTEN
ARID1A
FAT1
APC
ATRX
NF1
ATM
CDKN2A
NOTCH1
FBXW7
PBRM1
RB1
CREBBP
KMT2A
NIPBL
SETD2
EP300
MGA
KMT2B
PIK3R1
NSD1
ARID2
NCOR1
KDM6A
USP9X
BCOR
ARHGAP35
CDH1
STAG2
CHD8
SMAD4
VHL
BAP1
MAP3K1
DNMT3A
BRCA1
CDK12
CTCF
KANSL1
RASA1
RNF43
ATF7IP
CASP8
SCAF4
EPHA2
CTNND1
SMARCA1
TSC1
TGFBR2
DDX3X
AXIN1
CUL3
STK11
JAK1
RBM10
RUNX1
FUBP1
MAP2K4
NF2
THRAP3
RNF111
TCF12
PSIP1
CDKN1A
HLA-B
AJUBA
BRD7
IRF2
TRAF3
HLA-A
RPL5
GPS2

## Sheet: Table S7
Table S7. ROC comparison metrics including AUC and p-values by the DeLong test.
Method	House-keeping vs common non-essential		Common essential vs common non-esssential		Pan-cancer oncogenes vs tumor suppressor
	AUC	P	AUC	P	AUC	P
CES	0.906	NULL	0.971	NULL	0.702	NULL
CERES	0.732	0	0.926	6.22e-132	0.645	3.99e-05
DEMETER2	0.634	0	0.917	4.8e-215	0.574	1.26e-23
CESPERM	0.604	0	0.876	0	0.667	0.000181
CESNULL	0.596	0	0.874	0	0.644	6.09e-05
SA	0.586	0	0.874	0	0.595	1.11e-20
shRNA	0.586	0	0.574	0	0.644	6.09e-05
CRISPR	0.571	0	0.52	0	0.52	1.09e-46
DEMETER	0.495	0	0.484	0	0.484	2.59e-32

## Sheet: Table S8
Table S8. SSMD median difference between CES and other methods and their p-values determined by the Wilcoxon signed-rank test.
Method	HouseKeeping genes vs common non-essential genes		Common essential genes vs common non-essential genes		Pan-cancer oncogenes vs tumour suppresor genes
	estimates	p.value	estimates	p.value	estimates	p.value
CERES	0.554526	1.45519e-11	0.105353	0.0233361	0.0442584	0.0827461
DEMETER2	0.820131	9.09495e-13	0.179561	1.34633e-08	0.211193	2.27374e-11
SA	0.927266	9.09495e-13	0.63343	5.86291e-07	0.188787	1.53213e-08
CESPERM	0.952595	9.09495e-13	0.469582	9.09495e-13	0.0470477	0.0165842
CESNULL	0.97857	9.09495e-13	0.484042	9.09495e-13	0.0995391	1.70053e-05
shRNA	0.97857	9.09495e-13	0.484042	9.09495e-13	0.0995391	1.70053e-05
CRISPR	1.0385	9.09495e-13	1.24795	4.52746e-09	0.339267	1.00044e-10
DEMETER	1.24637	9.09495e-13	1.66863	9.09495e-13	0.455981	9.09495e-13
*Note: All the tests were two sided test using CES as the reference

## Sheet: TableS9
Table S9. Gene-wise comparison between CRISPR and shRNA scores.
GENE	CRISPR	shRNA	t-test pvalue
AAGAB	-0.166361	-0.530463	0.0982636
AAMP	-0.352905	-0.15933	0.65854
AAR2	-0.0588439	-0.159421	0.508187
AARS	-0.855403	1.00371	2.23789e-09
AARS2	-0.589566	0.425581	0.000364347
AARSD1	0.000778999	0.0903085	0.664366
AASDHPPT	-0.692231	-0.0447427	0.0476975
AATF	-0.481618	-0.0896881	0.0640982
ABCB10	-0.0820514	1.45234	2.61244e-18
ABCB7	-0.696723	-0.655096	0.890392
ABCD3	0.0902387	-0.52964	6.44496e-05
ABCF1	-0.95566	-0.57785	0.207159
ABCF2	-0.264837	-0.243121	0.898722
ABCF3	0.132819	0.989987	0.000178642
ABHD10	0.194639	0.637316	0.00415302
ABHD12	0.00401308	-1.20331	5.92959e-12
ABHD13	0.0933673	0.622975	0.000449979
ABHD14A	0.213743	0.242015	0.815252
ABHD16A	-0.303142	-0.979302	0.000108469
ABHD4	0.171537	1.08586	6.46133e-12
ABHD8	-0.0429283	0.969491	2.46496e-11
ABI1	0.192279	-0.245845	0.060722
ABT1	-1.5324	0.0377878	3.79156e-08
ACAD9	-1.2119	0.296712	8.36897e-06
ACADVL	-0.126884	-0.203711	0.651441
ACAP3	0.0577913	1.61184	4.38001e-09
ACBD3	-0.181756	-0.408323	0.194567
ACBD5	0.251289	-0.169613	0.00190098
ACBD6	0.21735	0.730215	0.00829408
ACIN1	-0.376914	-0.109561	0.252771
ACLY	-0.58046	-1.02634	0.0638048
ACOT13	0.436644	0.283491	0.155436
ACOT8	0.0117213	0.0879467	0.575061
ACOT9	0.166377	-0.809318	6.94373e-07
ACOX1	0.136858	0.129174	0.979098
ACOX3	0.317927	-0.334581	2.45761e-05
ACP1	0.280784	0.768315	0.0201155
ACSF3	0.219805	0.0238856	0.224239
ACSL3	-0.00984906	-0.167149	0.503088
ACSS2	-0.00458501	0.0217339	0.856594
ACTR10	-0.242014	-0.0170965	0.505625
ACTR1A	-0.324647	-1.24626	0.000812379
ACTR1B	-0.231379	0.484143	5.02223e-05
ACTR5	-0.550744	0.0734465	0.00510442
ACTR8	-0.55896	1.03502	3.91258e-06
ACVR1	0.377303	0.765137	0.0270101
ACVR1B	0.229381	0.287737	0.767601
ADCK2	0.398694	0.112764	0.0557875
ADH5	0.376027	-0.787969	3.50275e-12
ADI1	0.189394	0.188169	0.992276
ADIPOR1	0.0499737	0.649982	0.000697816
ADIPOR2	-0.144411	-0.642886	0.0142919
ADK	0.0162934	0.863569	7.03219e-06
ADNP	-0.115021	-1.26754	7.95781e-10
ADPRH	0.0699182	0.777946	4.09688e-06
ADPRHL2	0.255551	0.427462	0.23699
ADPRM	0.13431	-0.30465	0.0204498
ADSL	-0.750822	0.21215	0.000786946
AES	0.256418	-0.28887	0.000727902
AFF4	0.131809	-0.922287	1.37485e-10
AGFG1	0.0263813	-0.495845	0.000787012
AGGF1	-0.1479	0.343056	0.00447358
AGPAT1	-0.204148	0.764459	2.28808e-05
AGPAT3	0.0243918	-0.319191	0.0304309
AGPS	-0.195557	-0.140277	0.852956
AHCY	-0.578069	-0.0382007	0.0627631
AHSA1	0.00566241	1.20807	8.9851e-06
AIMP1	0.114667	1.14465	1.88089e-05
AIP	-0.157514	0.349911	0.0447496
AK2	0.0062859	0.0913279	0.635059
AK3	0.143499	-0.682147	0.000900816
AKAP8	0.0822911	0.214851	0.385633
AKAP9	0.567946	1.65045	5.18516e-06
AKIP1	0.105515	-0.0416137	0.384765
AKIRIN1	0.0951453	-1.65861	1.38928e-08
AKR1A1	-0.0843731	-0.407368	0.0296504
AKR7A2	0.0518605	0.01981	0.78845
AKT1	-0.348725	-0.238757	0.664812
AKT1S1	-0.0684235	0.451586	0.0090772
AKTIP	0.402679	0.0774007	0.214515
ALAD	-0.209428	0.427864	0.00452509
ALDH3A2	0.810032	0.236496	1.74335e-06
ALDH9A1	0.162398	0.398841	0.0833587
ALG11	-0.457176	0.713247	0.00017209
ALG5	0.0993367	0.446462	0.111991
ALG8	-0.0662449	-0.160428	0.608319
ALG9	-0.11627	0.47172	0.00396267
ALKBH2	0.220052	0.17351	0.735506
ALKBH3	0.209819	0.00681366	0.0826207
ALKBH5	-0.0235824	-1.16414	1.58682e-11
ALS2	0.394437	-0.502687	1.5561e-07
ALYREF	-0.594377	-0.371831	0.345494
AMBRA1	-0.0418691	-1.79088	0.00045409
AMD1	-0.178308	-0.581046	0.0411488
ANAPC10	-0.352294	-0.969315	0.00471615
ANAPC11	-2.25305	0.0948256	0.000212434
ANAPC13	-0.101722	-0.689998	0.0201823
ANAPC15	-0.132208	-1.03991	0.00155893
ANAPC16	0.155644	-1.45677	4.60831e-13
ANAPC2	-0.635694	-1.20669	0.115293
ANAPC5	-1.0236	-0.0455218	0.00144135
ANAPC7	-0.144836	-0.654573	0.00993419
ANKFY1	0.0718889	0.0520803	0.880578
ANKH	-0.0073653	0.867657	1.97721e-09
ANKHD1-EIF4EBP3	-0.19162	0.403892	0.00402756
ANKRD10	0.273802	-0.805091	1.26623e-06
ANKRD17	-0.335525	-0.318674	0.931004
ANKRD28	0.210893	-0.517196	0.0015956
ANKRD46	0.275281	1.49298	1.4953e-06
ANO6	0.0820319	0.436243	0.0838855
ANP32A	-0.0969092	0.43932	0.00554723
ANP32B	-0.0259851	0.317146	0.113712
ANP32C	-2.20718	0.958764	1.05874e-12
ANP32E	-0.16352	0.588245	2.37198e-05
ANXA6	0.286946	-0.348249	0.00357014
ANXA7	-0.0531605	-0.344002	0.0655135
AP1B1	0.0281979	-0.398419	0.00429588
AP1G1	-0.0341502	0.337417	0.0380884
AP1M1	-0.148146	0.702633	2.4656e-06
AP2A1	-0.104737	1.24641	2.11848e-06
AP2A2	0.132513	-0.232054	0.0207154
AP2M1	-0.5532	-1.17959	0.0123669
AP2S1	-0.778741	-0.682746	0.795726
AP3B1	0.0785773	-0.240181	0.0579493
AP3D1	-0.16241	0.149394	0.0439058
AP3M1	0.120285	0.105366	0.912469
AP3S1	-0.34876	0.0246261	0.0179484
AP3S2	0.436251	-0.651105	2.21311e-13
AP4B1	0.216783	0.0112214	0.203769
AP5M1	0.18029	0.448905	0.0807821
APEH	-0.0475336	0.505601	6.99305e-05
APEX1	0.00948354	-0.0240462	0.812595
APEX2	0.200059	0.372712	0.397356
APH1A	0.023924	-0.463321	0.00343796
API5	-0.130585	-0.0840366	0.789318
APIP	0.0352142	0.906953	7.4926e-06
APOL2	0.372092	-0.423701	6.76526e-07
APOOL	0.259289	-0.415434	0.000375913
APOPT1	-0.0384291	0.594549	0.00203011
APPL2	0.0358007	0.532463	0.0220619
APTX	-0.0610753	-0.441561	0.0205506
ARAF	0.215635	0.46665	0.0702809
ARCN1	-0.831742	-1.97001	0.00037151
ARF1	-0.0871673	0.360071	0.0153275
ARF5	0.0963107	-0.718841	1.04676e-06
ARF6	-0.153691	0.803902	3.99572e-06
ARFGAP3	0.567529	-0.698599	4.29924e-10
ARFGEF2	0.109188	0.675384	0.00057175
ARFIP1	0.146176	-0.0991134	0.0443129
ARFIP2	0.0438121	-0.0053164	0.768068
ARFRP1	-0.414514	0.201721	0.0221099
ARHGAP35	0.132784	-0.727273	8.72676e-05
ARHGAP5	0.174186	-0.708528	3.0866e-06
ARHGDIA	0.0916939	0.132302	0.79471
ARHGEF10L	0.154734	0.483308	0.0422568
ARHGEF11	0.165306	0.459324	0.0674303
ARIH1	-0.346274	-0.514822	0.591102
ARIH2	0.0538937	0.992837	6.11359e-09
ARIH2OS	0.049423	-2.54141	2.68814e-21
ARL1	-0.127957	-0.31696	0.310191
ARL14EP	-0.0146243	1.30439	7.81922e-12
ARL5A	0.0722943	-0.837068	6.82308e-06
ARL8A	0.0986154	1.2005	1.34993e-11
ARL8B	-0.0506582	-0.279382	0.122984
ARMC1	0.10264	0.501407	0.00895699
ARMC10	0.470948	-1.84064	4.92426e-11
ARMC5	-0.0551356	-0.156837	0.632966
ARMC6	-0.0494564	0.79577	1.35671e-05
ARMC7	-0.55565	0.180587	0.0528907
ARMC8	0.103387	-1.48598	2.3842e-12
ARMCX3	-0.00219826	-0.117196	0.383553
ARMCX5	0.107211	0.1547	0.781783
ARNT	-0.19986	-0.105681	0.647498
ARPC1A	-0.0903978	-0.386171	0.083617
ARPC2	-0.0803198	0.284982	0.0479202
ARPC5L	-0.0236721	0.550093	0.0175107
ARV1	-0.015729	-0.966044	9.14811e-08
ASB6	0.179802	-0.602956	4.69319e-05
ASB7	0.03717	-0.141033	0.444833
ASB8	0.0936548	0.334089	0.257408
ASCC3	-0.411464	0.595769	1.77772e-06
ASF1A	0.299204	0.639606	0.0795031
ASH2L	-0.631892	-0.629078	0.99217
ASNA1	-0.239416	0.0427178	0.147724
ASNSD1	0.542265	0.349807	0.0955107
ASPSCR1	0.0588438	-0.200332	0.0845603
ASXL1	-0.0274157	-0.0878874	0.797268
ATAD1	0.346382	0.013165	0.137124
ATE1	0.23584	0.69613	0.00289072
ATF1	0.087243	-0.353723	0.0157347
ATF2	0.0660155	0.263926	0.232673
ATF4	-0.200661	0.136027	0.173174
ATF6	0.0364636	-0.696912	2.6155e-06
ATF7	-0.0909722	-0.630136	0.00969302
ATF7IP	-0.0811586	0.119183	0.223042
ATG12	0.075845	-0.0176497	0.608541
ATG16L1	0.113541	0.66881	0.00171356
ATG2B	0.110536	0.488825	0.0821632
ATG3	-0.0801298	-2.6418	5.38511e-12
ATG4B	0.114476	0.525267	0.0117513
ATG4D	0.0429206	-0.623548	2.90881e-05
ATG5	-0.103375	-0.356974	0.131436
ATG7	-0.140272	0.219727	0.0365927
ATIC	-0.96337	-0.608444	0.315881
ATL2	-0.710812	-0.541953	0.553647
ATMIN	-0.410131	0.176214	0.00189434
ATOX1	0.0263852	0.440683	0.0170427
ATP2C1	0.0166155	-0.0485194	0.747344
ATP5A1	-0.659027	-0.155692	0.116162
ATP5B	-1.10425	0.00588839	0.00120429
ATP5C1	-0.492158	-0.0662859	0.0451435
ATP5D	-1.06276	0.787403	1.11001e-07
ATP5F1	-0.117487	0.723642	0.00134544
ATP5G2	-0.0607926	-0.120644	0.7449
ATP5G3	0.226732	-0.471645	9.90466e-06
ATP5H	-0.262896	0.579356	8.13328e-05
ATP5J	-0.563858	-0.121195	0.0117354
ATP5J2	-0.327004	-0.683492	0.083934
ATP5J2-PTCD1	-0.321328	0.0264621	0.341107
ATP5L	-0.354112	-0.0613822	0.0949695
ATP5O	-0.321165	0.545874	0.00294782
ATP5S	0.189086	-0.151465	0.0546687
ATP6AP1	-0.6479	-0.287664	0.29419
ATP6V0A2	-0.0318089	0.530551	0.0028344
ATP6V0B	-0.751127	0.335789	0.000508218
ATP6V0C	-1.14995	-1.04397	0.770178
ATP6V0D1	-0.305507	-1.87343	2.23535e-06
ATP6V0E1	0.0442929	0.0461294	0.993019
ATP6V1C1	-0.226399	-0.843426	0.00325014
ATP6V1D	-0.475822	0.191691	0.00744344
ATP6V1E1	-1.33798	0.71994	5.04578e-12
ATP6V1F	-0.324645	0.531438	0.00888502
ATP6V1G1	-0.458693	-0.0114948	0.105735
ATP6V1H	-0.338512	-0.103831	0.393989
ATPAF2	-0.298107	0.154693	0.0193076
ATRAID	0.132214	-1.21405	1.24888e-07
ATRN	-0.126421	0.000884788	0.4533
ATXN10	-0.397772	-0.460897	0.77508
ATXN2	0.0247621	1.42706	4.64392e-10
ATXN2L	-0.417658	0.516399	0.00127695
AUH	0.0435356	1.06428	6.67604e-10
AUP1	-0.373487	-1.3714	1.75896e-05
AURKAIP1	-0.486168	0.352023	0.000197992
AXIN1	-0.130213	1.25519	5.96242e-11
AZI2	0.253269	0.222901	0.843846
AZIN1	-0.17678	-0.651152	0.00264982
B3GALT6	-0.0262851	-0.0823371	0.800701
B4GALT3	-0.0926003	-0.404693	0.0690986
B4GALT5	-0.129966	0.177413	0.0679624
B4GALT7	-0.0366906	-0.697124	0.00390593
BAD	-0.0102802	0.691796	2.74558e-07
BAG1	0.0483451	0.441215	0.00423872
BAG4	-0.0266138	0.868868	7.88861e-09
BAG6	-0.216025	0.209171	0.0180421
BANF1	-0.434987	-0.0592234	0.208069
BAP1	-0.492834	-1.53183	0.00085152
BAZ1B	-0.325771	0.0852766	0.0288894
BBS4	0.571169	0.726632	0.284934
BCAP29	0.196545	0.290993	0.599676
BCAP31	-0.222735	-0.429952	0.605266
BCAS2	-0.25262	-0.600518	0.174318
BCAT2	0.248427	0.298348	0.664375
BCCIP	-0.629437	-0.420206	0.453504
BCKDHA	0.105875	-0.592216	1.7038e-07
BCKDK	-0.135998	0.0155648	0.473978
BCL2L1	-0.264881	-1.2358	0.00618835
BCL2L13	0.14626	-0.413849	0.000286271
BCL2L2-PABPN1	0.00129602	0.354711	0.153236
BCL7B	0.0124755	-0.577907	0.000104317
BCLAF1	-0.0216223	-0.182183	0.546178
BCS1L	-0.849414	0.139599	0.00269573
BECN1	0.0623756	-0.422264	0.000383727
BFAR	0.0403274	0.252539	0.079767
BIRC2	-0.068304	-0.0907356	0.899664
BIVM-ERCC5	0.0314235	0.706062	1.19628e-05
BLMH	0.16854	1.08309	3.33246e-10
BLOC1S1	-0.116893	-0.219582	0.537402
BLOC1S2	0.00104387	-0.525288	0.0011565
BLOC1S4	0.107818	0.385305	0.0692766
BLOC1S6	0.0642217	-0.213019	0.130328
BLZF1	0.506867	0.0967034	0.00491045
BMI1	-0.0561737	0.687448	5.36155e-06
BMS1	-0.186897	-1.84133	4.26065e-08
BNIP1	-0.0307474	-0.198291	0.265043
BNIP2	0.11107	1.26793	1.47556e-10
BOLA1	0.0550635	0.90843	1.80155e-05
BOLA3	0.0329085	-0.062657	0.651102
BPGM	0.367916	1.3143	8.41847e-07
BPNT1	0.0580357	0.0678607	0.958241
BPTF	-0.310332	-1.7524	1.58898e-10
BRD2	-0.118125	-0.511781	0.0877556
BRD4	-0.545752	-0.948282	0.23064
BRD7	-0.156958	-0.754711	0.00159504
BRD9	-0.146267	-0.0076441	0.587631
BRF1	-0.539809	0.0167173	0.079341
BRF2	-0.615536	0.940382	6.54165e-08
BRIX1	-0.343595	-0.502043	0.539098
BRK1	0.174878	0.573729	0.0752276
BRMS1	-0.123707	-0.767873	0.00118642
BRPF1	-0.298921	-0.0326541	0.218331
BRPF3	-0.0455115	-0.983662	2.27609e-09
BSDC1	-0.0302114	-0.410131	0.0214486
BSG	-0.30849	-1.26499	7.93057e-08
BTBD2	-0.0958181	-1.74258	3.46464e-11
BTD	0.0141261	0.0480697	0.836753
BTF3	-0.405799	0.580915	1.3384e-07
BUB3	-1.25134	-0.388102	0.0189745
C10orf76	0.0188544	0.310221	0.156202
C11orf1	0.0885289	0.617915	0.0073233
C11orf24	0.524738	-1.2924	1.61558e-11
C12orf10	-0.101097	-0.114261	0.945727
C12orf29	0.118506	-0.440477	0.000109609
C12orf45	-0.459572	-0.314398	0.597095
C12orf65	-0.00108487	-1.66439	5.22562e-05
C12orf66	0.157541	-0.248543	0.0495186
C14orf119	0.071328	-0.127179	0.157124
C14orf2	0.171078	1.39689	2.96665e-07
C14orf28	0.13732	-0.105396	0.282562
C15orf38-AP3S2	0.0617049	-0.641709	1.45956e-05
C16orf62	0.159497	-1.28861	3.17983e-06
C17orf49	0.0694019	0.291274	0.340153
C17orf51	0.115142	0.340924	0.0589241
C17orf58	-0.140893	2.21417	2.16297e-13
C18orf8	0.555587	0.92832	0.00941146
C19orf53	-0.216003	-0.382829	0.516181
C1GALT1	0.120035	-0.294211	0.00670911
C1orf109	-1.1481	-1.62219	0.283027
C1orf123	0.1247	-0.6886	0.000103936
C1orf174	0.23196	-0.911834	2.50071e-07
C1orf43	0.200949	-0.690552	1.19943e-06
C1QBP	-0.408161	0.199707	0.00182219
C20orf24	-0.112052	0.688579	0.00265791
C21orf33	0.0364187	0.404197	0.00805355
C21orf59	-1.01707	-0.00355436	0.00213018
C2orf49	-0.155151	0.406347	0.0057585
C2orf69	0.0148142	-0.400728	0.0610091
C3orf38	-0.109457	0.622269	0.000873059
C4orf3	0.378402	0.36029	0.943887
C5orf15	0.0215362	0.238491	0.144049
C6orf106	-0.00489469	0.355227	0.106371
C6orf136	-0.0810068	0.125448	0.336951
C6orf62	0.205998	0.206153	0.999334
C7orf50	-0.102666	-1.79088	0.00049862
C7orf55-LUC7L2	0.207262	0.25071	0.883405
C8orf33	-0.441908	0.297892	0.00036636
C9orf78	-1.34525	-2.54141	2.04058e-07
CAB39	-0.387479	0.339291	0.0423368
CALCOCO2	0.284659	-0.349073	0.00322299
CALM1	-0.00465935	-0.677475	0.000678662
CALR	0.066102	0.346693	0.0659951
CALU	0.174077	-0.0106989	0.269704
CAMTA1	0.143626	0.207739	0.721591
CAMTA2	0.183386	0.140435	0.784951
CANT1	-0.07145	0.472334	0.0234707
CANX	-0.117494	0.266841	0.00609312
CAPN1	0.0676346	-0.584483	6.28874e-05
CAPN7	0.502552	1.26279	8.41573e-06
CAPNS1	0.342075	-0.969563	6.17681e-08
CAPRIN1	0.0908734	-0.624526	0.000279195
CAPZA2	0.0662505	0.71164	9.13493e-06
CAPZB	-0.444846	-1.03929	0.0381715
CARS	-0.447503	-1.22517	0.0103273
CARS2	-0.858506	-0.858691	0.999537
CASC3	-0.227204	0.0403626	0.146437
CASC4	0.0844534	0.716316	1.76112e-05
CASP3	0.674757	0.229959	0.00813743
CASP7	0.18694	0.0157692	0.226557
CASP9	0.0403985	0.603378	0.00634704
CBR4	0.0909101	-1.29516	7.88101e-15
CBX3	-0.218724	0.714934	0.000208767
CBX5	0.00781141	0.310729	0.0150427
CC2D1A	-0.103169	-0.990277	4.40929e-07
CC2D1B	-0.0127412	-1.79088	0.000311615
CCAR1	-0.362535	-1.34951	9.35902e-06
CCDC12	-0.35672	-0.538702	0.397092
CCDC149	0.17279	0.612856	0.0338868
CCDC174	-0.172155	-0.0677916	0.642684
CCDC22	0.019027	-0.83185	8.20705e-06
CCDC47	-0.0595615	0.992683	4.58734e-06
CCDC50	0.161389	-0.476621	0.0027706
CCDC51	-0.0321264	-1.48444	1.04428e-07
CCDC59	-0.390998	0.46499	0.000501415
CCDC71	0.0866962	-0.561164	3.13337e-06
CCDC92	0.124911	-1.03847	3.21891e-12
CCDC94	-0.586154	-0.452889	0.568853
CCM2	-0.0110371	0.271355	0.153708
CCNB1IP1	0.0347604	1.01926	5.31664e-08
CCNDBP1	0.110061	0.181237	0.58733
CCNG1	0.0797827	-0.829227	2.09815e-08
CCNH	-0.728005	0.123003	0.00335138
CCNK	-0.441801	-0.357086	0.750498
CCNL1	-0.0401468	-1.18325	1.35881e-09
CCNL2	-0.0323908	0.946232	1.02671e-07
CCPG1	0.0987316	-1.79088	0.000172175
CCT3	-1.18382	-2.16535	0.00912156
CCT4	-1.16549	-3.90256	2.96842e-11
CCT5	-0.782424	-1.0097	0.455582
CCT6A	-0.975517	-0.696599	0.331963
CCT7	-0.795046	-2.31023	8.67881e-05
CCT8	-0.582406	-2.42265	1.92044e-06
CD164	0.0639497	0.816393	1.86947e-08
CD320	0.123336	0.00338115	0.352971
CD46	-0.0170932	1.00485	1.72492e-09
CD63	-0.021391	0.0846101	0.442058
CD81	0.199625	-0.511557	0.000185608
CD82	0.180412	-1.14475	6.30083e-11
CD99L2	0.331786	-0.965988	2.13591e-07
CDC123	-1.12425	0.932908	3.65261e-10
CDC16	-1.60915	-0.507274	0.0128789
CDC23	-0.610966	-0.972093	0.243759
CDC27	-0.526025	0.137128	0.0281233
CDC37	-0.611244	-0.899638	0.312005
CDC37L1	0.0282505	-1.2004	3.73308e-12
CDC40	-0.389779	-1.25068	1.28377e-05
CDC42	-0.0462276	-0.635698	0.00238363
CDC5L	-0.964382	-1.53665	0.0328824
CDIP1	-0.064099	0.443927	0.00859078
CDIPT	-0.854333	-0.502432	0.306729
CDK12	-0.165984	-0.656201	0.071289
CDK13	-0.471134	0.731109	2.88836e-08
CDK16	0.151643	-0.329987	0.014404
CDK2AP1	0.0841799	0.065284	0.886901
CDK4	-0.822621	-0.876683	0.881092
CDK5RAP1	-0.0711062	-0.603665	0.000279377
CDK8	0.0331317	-0.55387	0.00379788
CDK9	-0.974181	-0.203963	0.0029076
CDS2	-1.25021	1.1288	3.43986e-06
CDV3	0.047326	-0.518755	0.00367223
CDYL	0.110258	1.72644	7.76722e-09
CEBPG	0.138079	-0.844161	1.97865e-07
CEBPZ	-0.540627	0.525539	9.65673e-05
CELF1	-0.0866725	-0.889148	0.000333219
CENPB	-0.019523	0.643922	9.21904e-05
CENPT	-0.291441	-0.858288	0.00656112
CEP57	-0.616623	-0.573863	0.848146
CEP63	0.0469469	-0.776886	3.98997e-07
CERK	0.281597	-0.0953883	0.0103698
CERS2	-0.576834	0.253192	0.00119342
CGGBP1	-0.00366122	1.6848	1.30131e-14
CHAMP1	-0.299345	0.174277	0.00126335
CHCHD1	-0.286594	0.557095	7.24899e-05
CHCHD7	0.00818718	-0.497846	0.000386374
CHD1L	0.138685	-0.182985	0.0263557
CHD4	-0.718614	-1.32748	0.0293541
CHD8	-0.125357	0.105962	0.465668
CHERP	-0.78184	-0.700399	0.820138
CHID1	0.125878	-0.175162	0.008034
CHKB	0.0139975	0.294978	0.0513633
CHMP2A	-0.841804	-0.986239	0.68444
CHMP2B	0.217421	-0.358518	0.00154905
CHMP4A	-0.0873164	1.3268	1.94508e-07
CHMP4B	-0.500607	-0.136822	0.212924
CHMP5	-0.18801	-0.0598527	0.596083
CHMP6	-0.606853	0.0643904	0.0350397
CHP1	0.308699	-0.37558	0.0182167
CHPT1	-0.0902229	0.666372	4.92163e-05
CHRAC1	0.054629	-0.260759	0.0779897
CHST12	0.0517663	0.275646	0.100344
CHST7	-0.00276094	0.538191	0.00645486
CHTOP	-0.240725	-0.915315	3.8324e-05
CHUK	0.191043	0.87077	0.000133458
CIAO1	-0.99002	-0.269362	0.0233819
CIB1	0.486061	0.586086	0.480693
CIC	-0.112189	0.0341798	0.357763
CINP	-0.644441	0.745289	5.06602e-07
CIR1	0.0444469	-0.935705	3.19229e-07
CISD1	0.188437	1.10668	3.82709e-07
CKAP4	0.136741	0.135718	0.995111
CLCN3	0.169411	0.110303	0.670052
CLCN7	0.144456	0.512871	0.00858287
CLINT1	0.0658281	0.766551	8.361e-06
CLK3	-0.143672	0.317134	0.0129875
CLNS1A	-2.09049	-0.407268	2.8948e-07
CLOCK	0.645547	0.105499	0.000169861
CLP1	-0.868521	-0.512244	0.263048
CLPP	-0.25325	-0.516071	0.174375
CLPTM1	-0.278365	0.272104	0.00161324
CLPTM1L	0.0429007	0.473312	0.010165
CLPX	0.0709656	0.788876	6.8497e-06
CLTA	0.144036	-0.584732	2.24453e-05
CLTB	-0.00615809	0.340947	0.0226356
CLTC	-0.768482	-1.8884	0.000119356
CMAS	0.01591	0.227841	0.191004
CMC1	-0.022077	-1.30384	1.3106e-09
CMC2	0.295818	0.367187	0.678028
CMC4	0.884253	-0.734048	6.90988e-06
CMPK1	-0.0970237	0.298699	0.171042
CNBP	0.054226	-0.818869	3.87157e-06
CNIH4	0.0292045	-0.0999347	0.555768
CNNM2	-0.0118836	0.885762	1.625e-07
CNNM3	-0.278	-0.838651	0.00743789
CNOT1	-0.723632	-0.608582	0.725778
CNOT11	-0.297266	0.356269	0.00143447
CNOT2	-0.354368	-0.509113	0.584141
CNOT3	-0.676529	-0.658366	0.955671
CNOT4	-0.245321	-0.423738	0.360002
CNOT7	0.154608	0.276792	0.479115
CNST	0.425798	1.68284	6.2582e-08
COA1	0.329215	0.110662	0.263311
COA4	0.0200057	-0.0947567	0.568901
COASY	-0.569052	-0.839276	0.410731
COG1	-0.0720897	-0.621395	0.0203148
COG2	-0.192884	-0.755054	0.0145508
COG3	-0.617142	-0.274828	0.126633
COG4	-0.430159	1.1443	3.47552e-06
COG7	-0.104075	-1.85651	7.87213e-11
COG8	-0.289935	1.37804	6.20254e-10
COMMD10	-0.0278211	0.39392	0.0655424
COMMD3	-0.178508	-0.96863	0.000432701
COMMD3-BMI1	-0.0602883	0.510144	0.0010969
COMMD5	0.00710305	0.0344584	0.878364
COMMD6	0.150177	-0.349423	0.0187718
COMMD7	0.039566	0.942695	3.67057e-06
COMMD9	0.175094	-1.7401	1.49984e-11
COMT	-0.000233459	-0.143792	0.410828
COPA	-0.759525	-1.06135	0.358631
COPB1	-0.670212	-2.82762	8.949e-07
COPB2	-0.855754	-0.898564	0.898967
COPE	-0.56347	-0.24729	0.186888
COPS2	-0.26516	-1.70812	1.53898e-07
COPS3	-0.596801	-0.872307	0.515957
COPS4	-0.276938	-0.977273	0.00559499
COPS5	-0.366202	-0.0587716	0.205507
COPS6	-0.898047	-0.51571	0.203761
COPS7A	0.173621	0.212705	0.845633
COPS7B	0.0769223	0.323836	0.178672
COPS8	-0.157194	-1.12216	3.97967e-05
COPZ1	-0.49319	-1.45742	2.53122e-05
COQ10B	0.00410647	0.0707025	0.733135
COQ2	-0.728447	0.546651	4.91339e-05
COQ4	-0.96168	-0.0945227	0.00516324
COQ5	-0.5078	1.04608	7.06258e-08
COQ6	-0.550204	0.218253	0.00194996
CORO1C	0.0583078	0.176062	0.52251
COX11	-0.458202	-0.0630678	0.0240482
COX14	-0.289393	-0.393201	0.678937
COX15	-0.729753	0.329261	5.44461e-05
COX4I1	-0.767388	0.136687	0.00266369
COX5B	-0.409838	0.227509	0.000768977
COX6B1	-0.595047	0.2514	7.92354e-05
COX6C	0.0128773	0.759435	2.68019e-05
COX7A2	0.0548331	-0.106132	0.439172
COX7A2L	0.141753	0.883046	2.80394e-07
COX7C	-0.370221	-0.342253	0.914675
COX8A	-0.0763672	0.740306	0.000820075
CPD	0.0435343	0.814478	0.00035235
CPNE1	0.0725494	-0.890067	3.88327e-11
CPNE2	0.234606	0.357803	0.668182
CPNE3	0.236805	0.678918	0.00136883
CPOX	-0.222106	-0.0419342	0.356949
CPSF2	-0.923671	-1.00672	0.801131
CPSF4	-2.04424	0.357326	1.55941e-07
CPSF6	-0.535877	1.09176	1.69225e-10
CPSF7	-0.0754277	-0.175724	0.655694
CRADD	0.261271	0.629354	0.00485045
CRBN	0.194627	0.301476	0.51871
CRCP	-0.613743	0.174201	0.000526944
CREB3	0.100243	0.21114	0.475798
CREBZF	-0.0418625	0.0614727	0.541853
CREG1	-0.0130411	1.13257	1.82984e-07
CRELD1	-0.142768	0.920807	9.25517e-08
CRIPT	0.118178	0.403005	0.061788
CRK	-0.149491	0.991658	1.53581e-05
CRKL	-0.046311	-0.706901	0.00930185
CRLS1	-0.558146	0.438423	0.000110193
CRNKL1	-0.308802	1.1196	9.14441e-08
CRY2	0.00656515	0.359272	0.00649288
CSGALNACT2	0.108368	-1.20303	9.5408e-10
CSNK1A1	-0.432021	0.069391	0.0850112
CSNK1A1L	0.0470366	0.316041	0.0600052
CSNK1D	-0.0437451	0.484964	0.000173956
CSNK1G3	0.303125	-0.289583	0.000280777
CSNK2A3	0.539597	1.06086	0.000237663
CSNK2B	-0.669302	-0.1233	0.102459
CST3	0.0491519	0.24048	0.188296
CSTB	0.0956188	0.0481284	0.741402
CSTF2T	0.139993	-0.561636	0.00108496
CTAGE5	0.0353495	0.122299	0.711772
CTBP1	0.0477652	-0.0205192	0.697725
CTCF	-0.528935	0.0255294	0.0124568
CTDSP2	-0.138275	-0.165841	0.900992
CTNNA1	0.0397547	-0.371751	0.0876054
CTNNB1	-0.0220006	0.116237	0.488784
CTNNBIP1	0.0660547	-0.942012	1.17711e-08
CTNNBL1	-0.424431	-1.0569	0.00662111
CTNND1	0.0789586	0.117021	0.837943
CTSA	0.0803974	-0.88489	9.68706e-12
CTSD	0.0596638	0.560146	0.000469829
CTTN	-0.260303	1.63267	2.37778e-14
CTU2	-0.694733	-1.002	0.326297
CUEDC2	0.0661776	1.27072	6.71571e-08
CUL1	-0.721837	-0.309692	0.17892
CUL2	-0.350216	0.176417	0.0488871
CUL4A	0.0392954	1.20263	5.71048e-09
CUL4B	0.157251	-0.345087	0.00195962
CUL5	0.109697	0.430289	0.179062
CUTA	0.115385	-0.48257	0.00097868
CUX1	-0.0567903	0.126122	0.17936
CWC15	-0.66738	0.62361	4.10414e-06
CWC22	-0.648716	0.0147667	0.0108755
CWC25	-0.147821	0.339706	0.0180941
CXorf40A	0.126044	0.618364	0.00183113
CXorf40B	0.0776977	0.415303	0.0172926
CXXC1	-0.309085	-0.689405	0.124409
CXXC5	0.104722	0.566657	0.00803391
CYB5B	-0.280037	-0.339778	0.841101
CYB5D2	-0.00660878	-1.83143	1.34681e-12
CYB5R3	0.29339	1.14696	4.05028e-05
CYC1	-2.22082	0.20309	3.01576e-08
CYFIP1	-0.0824787	-1.23497	0.000358952
CYP2U1	0.0402563	0.456314	0.0242166
D2HGDH	-0.0240692	0.647501	0.000183966
DAD1	-0.943104	0.796093	8.1063e-08
DAG1	0.0599819	0.112911	0.741958
DAGLB	0.141371	0.930916	0.00013761
DALRD3	-0.0643812	0.716107	2.69249e-05
DAP3	-0.715223	-1.73777	0.00052648
DARS	-0.596116	-2.33947	5.75673e-07
DARS2	-0.746564	-0.140585	0.0226469
DAXX	-0.42041	-0.24674	0.518487
DAZAP1	-0.27791	-0.723787	0.160848
DBT	0.00403658	-0.251259	0.0339983
DCAF10	0.241226	-1.58185	1.91307e-09
DCAF11	-0.0488381	0.306364	0.0566135
DCAF13	0.503715	0.596868	0.819788
DCAF5	-0.0753452	1.27221	1.11111e-07
DCAF7	-0.567759	0.301358	0.011126
DCAKD	0.137162	0.633971	0.00050465
DCTD	0.187784	-0.132675	0.039094
DCTN2	-0.568257	-0.1712	0.0933081
DCTN3	-0.523856	-0.499055	0.886875
DCTN4	-0.0508125	0.15352	0.30799
DCTN5	-0.724802	0.740831	3.92532e-06
DCTN6	-0.292145	-0.562171	0.257529
DCTPP1	0.00897755	-1.30353	2.51811e-05
DCUN1D3	0.19761	0.591183	0.076324
DCUN1D4	0.401756	0.866123	0.0797222
DCUN1D5	0.133974	0.560007	0.0200908
DDB1	-2.87463	-0.892977	1.37655e-05
DDB2	0.22739	0.702692	0.101183
DDOST	-1.12734	-1.20333	0.815022
DDX1	-0.8852	-0.331555	0.0469209
DDX17	-0.0945419	-1.26993	1.23757e-08
DDX18	-1.95156	-0.901254	0.00229866
DDX19A	-0.281234	0.530198	0.00256134
DDX19B	0.171349	-0.954572	7.14525e-13
DDX21	-1.17097	-1.46396	0.442917
DDX23	-0.974328	0.18344	0.000355076
DDX24	-0.418949	-0.239655	0.449386
DDX27	-0.729583	-0.0520611	0.0475609
DDX39B	-0.817142	-1.12639	0.305735
DDX3X	0.0843665	-0.260546	0.259577
DDX41	-0.628845	-0.730184	0.778196
DDX42	-0.269699	-0.134807	0.499059
DDX46	-1.2166	-1.92005	0.0381947
DDX47	-0.618921	-0.275446	0.298269
DDX49	-1.01263	-1.31745	0.348537
DDX54	-0.787367	-0.668613	0.645088
DDX56	-1.05042	-0.544583	0.129244
DDX59	-0.354699	0.345039	0.000861944
DEDD	0.193563	0.216078	0.87182
DEGS1	0.30643	0.560699	0.157876
DEK	-0.106621	-0.185703	0.557343
DENND1A	0.03007	0.236035	0.156595
DENND4A	-0.0741613	0.617215	0.000996763
DENR	0.114479	0.345042	0.534509
DERA	0.415123	0.250512	0.387632
DERL1	-0.0252906	0.414479	0.00759667
DERL2	-0.0780549	-0.779696	0.000284689
DESI1	0.219645	-1.57777	1.2936e-08
DEXI	-0.0838684	0.0708566	0.646644
DFFA	0.0105422	-0.440414	0.00493005
DGCR2	0.0515307	0.510506	0.00828903
DGCR6L	-0.0451559	-0.346237	0.0542825
DHPS	-0.536392	-1.01651	0.104298
DHRS7B	0.08775	-0.00685877	0.496998
DHX15	-0.853142	-0.236411	0.114049
DHX16	-0.599307	0.310657	1.71863e-05
DHX29	0.0386916	0.511048	0.195095
DHX30	-0.514672	-0.166918	0.0629847
DHX33	-1.31127	0.565861	2.9299e-06
DHX36	-0.483918	-0.609479	0.576964
DHX38	-0.594252	-1.06727	0.0328789
DHX8	-0.519583	-0.495271	0.920862
DHX9	-0.459021	-1.3211	0.00166911
DIABLO	0.221923	0.383437	0.356781
DIDO1	-0.459797	0.127131	0.00148206
DIEXF	-2.13319	1.25141	4.78673e-09
DIMT1	-0.675544	0.222447	0.00713239
DIRC2	0.144532	-0.172484	0.0250794
DIS3	-0.808203	-0.136613	0.0401514
DIS3L2	0.0396313	-0.357969	0.111862
DKC1	-0.997784	-0.913225	0.764101
DLD	-0.691726	-0.625621	0.81591
DLG1	0.303951	-0.966159	9.50139e-14
DLGAP4	0.109619	1.16189	1.20549e-05
DLST	-0.667997	-0.180862	0.118073
DMAP1	-0.657296	-0.204133	0.0685921
DNAAF2	0.123892	1.71066	2.95015e-11
DNAJA2	-0.277723	0.707276	3.65681e-06
DNAJA3	-0.950646	-0.229461	0.0278885
DNAJB11	0.1376	-0.308393	0.00261123
DNAJB12	-0.0372753	-0.138701	0.526491
DNAJB9	0.156525	-0.208486	0.0430081
DNAJC10	0.167491	-0.760874	1.23899e-07
DNAJC11	-0.820285	-0.271637	0.0956695
DNAJC17	-0.421101	0.0405248	0.0834334
DNAJC19	-0.336074	-0.218912	0.681663
DNAJC21	0.0587878	-1.78268	3.71278e-07
DNAJC3	0.198681	0.311016	0.531657
DNAJC4	0.0365465	0.584322	0.000131208
DNAJC5	-0.106452	-0.197334	0.606211
DNAJC7	0.348875	0.435545	0.538066
DNAJC8	-1.27948	-0.839023	0.0259009
DNAJC9	-1.04774	-0.111772	0.0184551
DNASE2	-0.172756	0.398993	0.00024153
DNM1L	-0.637819	-0.759625	0.675018
DNM2	-1.31328	-1.06313	0.538265
DNTTIP1	-0.0355031	-0.100247	0.670726
DNTTIP2	-0.46204	-1.24292	2.58236e-05
DOLK	-0.958153	0.34403	0.000821451
DPAGT1	-1.19627	0.129665	0.000152646
DPH1	-0.761317	0.622946	0.000209185
DPH2	-0.593608	0.883391	9.26699e-07
DPH3	-0.392942	1.73784	3.57212e-08
DPH5	-0.537634	0.42652	0.000277879
DPM1	-0.0914489	0.474441	0.000987922
DPP7	0.217977	0.294008	0.67205
DPY30	-0.523112	0.0473178	0.0564844
DR1	-0.329709	0.88592	6.13967e-05
DRAM2	0.0934191	-0.546158	0.00229562
DRAP1	-0.651702	0.190043	0.000297953
DRG2	-0.0613397	0.327958	0.0603017
DROSHA	-0.329647	-0.974162	0.00561567
DSCR3	0.161151	-0.328476	0.00414261
DUSP11	0.0458795	0.915605	5.50718e-08
DUSP14	-0.0252968	0.30964	0.0902507
DUSP16	0.219412	0.917373	3.53909e-06
DUSP22	0.142818	0.306994	0.24932
DUT	-0.654647	-0.466809	0.476882
DVL3	0.0622843	0.900849	9.98844e-13
DYM	0.248089	0.856216	0.000667429
DYNC1LI1	-0.178565	1.69027	8.45057e-08
DYNLL2	0.359777	-0.146263	0.00808699
DYNLRB1	-0.457736	-2.11733	1.00229e-06
E2F4	0.0107252	0.897326	0.0013094
E4F1	-0.513827	-0.678732	0.545491
EAF1	0.113	-1.80151	7.45092e-11
EARS2	-0.488926	-0.0331936	0.165612
EBAG9	0.169901	0.455397	0.0526477
EBNA1BP2	-0.455111	-1.47024	0.000274152
ECD	-0.768428	0.683981	1.71747e-05
ECH1	-0.00179407	0.798052	3.49283e-05
ECHDC1	0.509882	1.11928	0.0327581
ECHS1	-0.037671	0.404037	0.00361682
ECI1	0.411141	-0.324368	0.00106465
ECI2	0.15534	-0.132559	0.0736179
ECSIT	-0.0384246	-0.283325	0.138044
EDEM3	0.0792171	-0.14169	0.152077
EDF1	0.0506435	0.0378208	0.950148
EED	-0.258991	0.644034	0.00331845
EEF1E1	-0.319229	-0.0449038	0.196755
EEF2	-1.1872	-1.55064	0.389448
EEFSEC	-0.811448	-0.0710921	0.0545297
EFCAB14	0.104104	0.175605	0.737517
EFR3A	-0.336514	0.221033	0.208659
EFTUD2	-1.24813	-3.09871	3.69265e-06
EGLN2	0.0268903	0.226028	0.346328
EHMT1	-0.0954315	0.393939	0.0526911
EI24	0.109876	0.29005	0.411357
EID2	0.110421	-0.709157	9.9482e-06
EIF1	-0.19642	0.255576	0.154846
EIF1AD	-0.797972	0.889622	5.79693e-09
EIF2A	-0.00855475	0.553417	0.00208021
EIF2AK1	0.107728	0.563175	0.00329749
EIF2AK3	0.344963	-0.205568	0.00117789
EIF2AK4	-0.304881	0.647078	0.000225869
EIF2B2	-0.701718	-1.58088	0.00436007
EIF2B3	-0.505476	-1.78934	6.03674e-05
EIF2B4	-0.550574	-1.83722	2.13846e-06
EIF2B5	-0.698159	-0.248186	0.0391332
EIF2D	0.158957	0.791849	0.000156433
EIF2S1	-0.980683	-2.42	0.000180382
EIF2S2	-0.423065	-3.21672	1.58111e-13
EIF3A	-0.879947	-1.47615	0.0497665
EIF3B	-0.685947	-2.49784	4.61567e-06
EIF3D	-0.786312	-1.74921	0.035729
EIF3E	-0.330021	-0.996607	0.0303008
EIF3G	-1.04651	-1.65453	0.0432875
EIF3H	-0.418209	-1.84627	1.07256e-08
EIF3I	-0.83519	-1.86883	0.00264076
EIF3J	-1.23445	0.639432	1.35598e-14
EIF3K	-0.254024	0.69403	0.000776576
EIF3L	-0.586047	-0.61208	0.917401
EIF3M	-0.533362	-0.344585	0.474513
EIF4A1	-0.552444	-0.0873877	0.18012
EIF4A3	-1.25661	-2.38334	0.00322664
EIF4E2	-0.097651	0.840988	1.49566e-06
EIF4G1	-0.752449	-0.909833	0.546575
EIF4G2	-0.271863	-0.801723	0.119664
EIF4H	-0.0345698	1.22936	2.99032e-07
EIF5	-0.756566	0.0734796	0.0169813
EIF5A	-0.494104	-0.386126	0.737042
EIF5AL1	-2.06632	-0.606362	1.3139e-06
EIF5B	-0.590926	-2.37758	2.49727e-09
EIF6	-3.81437	-1.47939	3.2988e-06
ELAC2	-0.894438	-0.423464	0.0878458
ELAVL1	0.0101679	-0.505269	0.0318328
ELF2	0.107164	0.295531	0.306529
ELK1	0.0642732	-0.152723	0.288415
ELK4	0.155647	-0.617525	4.3541e-05
ELL2	0.20944	0.243478	0.825446
ELMOD3	-0.0718149	-2.34431	1.03404e-22
ELOVL1	-0.236175	0.380898	0.0155746
ELP2	-0.367023	-0.297748	0.759743
ELP3	-0.56018	0.43489	0.000190995
ELP4	-0.680336	-0.920267	0.29958
ELP6	-0.998241	-1.17031	0.581781
EMC1	-0.158063	-0.897616	0.0034394
EMC10	-0.029028	1.63924	3.99822e-08
EMC2	-0.221178	-1.94061	1.24312e-10
EMC3	-0.302258	-1.64521	1.82988e-06
EMC4	-0.402286	-0.188556	0.254426
EMC7	-0.136479	-0.463343	0.283936
EMC8	0.0498736	0.381257	0.0300701
EMD	0.111494	0.796824	3.73713e-05
EMG1	-0.717939	-2.29829	2.46451e-05
ENDOG	0.197906	-0.197316	0.0548863
ENOPH1	0.0555373	0.114987	0.613047
ENSA	-0.0772771	-0.632705	0.00422816
ENTPD4	-0.0939141	0.882441	8.31145e-07
ENTPD6	0.144757	0.134328	0.954454
ENY2	-0.111697	-0.586293	0.0455714
EPC1	0.154053	-0.797046	1.3148e-06
EPM2AIP1	0.126802	0.913379	0.000540787
EPN1	-0.0860556	0.404782	0.00985773
EPRS	-2.68793	0.390841	6.64364e-10
ERAL1	-0.273095	1.17948	3.54943e-08
ERAP1	0.608681	0.0325783	0.000129331
ERCC1	-0.456517	-0.386004	0.744967
ERCC2	-3.5918	-0.0911198	1.49721e-17
ERCC3	-0.619303	0.938256	1.32301e-05
ERCC5	0.00719321	0.608871	0.000190729
ERGIC2	0.153874	-0.439101	0.000590532
ERGIC3	-0.0941008	-0.218457	0.528244
ERH	-0.390904	-0.534357	0.436645
ERI3	0.0352902	-0.099173	0.407842
ERP44	0.0469017	0.816508	1.79803e-05
ESD	0.349067	-0.775753	1.19312e-06
ESF1	-0.491523	-0.43726	0.850243
ETFA	-0.0167605	0.19247	0.1329
ETFB	0.246069	0.213975	0.810615
ETV6	-0.416477	-0.0660808	0.33144
EWSR1	-0.233517	-0.904663	0.0046227
EXD2	0.161963	1.4885	1.25972e-11
EXOC1	-0.459287	-0.194342	0.247536
EXOC2	-0.332682	1.75626	1.36915e-14
EXOC3	-0.337001	0.489542	3.5169e-05
EXOC4	-0.300375	0.986858	6.88736e-10
EXOC7	-0.328733	-0.298156	0.905266
EXOC8	-0.470263	0.628084	0.000131822
EXOSC1	-0.452073	0.650726	7.3871e-06
EXOSC10	-0.558667	-0.60938	0.851197
EXOSC2	-0.770872	-0.824026	0.837081
EXOSC4	-0.967969	-0.0604808	0.00851438
EXOSC7	-0.697453	0.925212	1.7253e-07
EXOSC8	-0.937876	0.546721	9.90349e-07
EXT2	0.100093	1.43082	3.76149e-13
EXTL3	0.11742	0.0800721	0.82736
FADD	-0.152966	0.433583	0.0114985
FAF1	-0.0912845	0.0842242	0.208531
FAF2	-0.846634	0.0879011	0.00688231
FAHD1	0.108353	0.314644	0.0636895
FAM104B	-0.073823	0.754882	4.85348e-06
FAM114A2	0.0623799	1.09017	0.000117692
FAM118B	0.10183	-0.696948	1.09682e-05
FAM120A	0.144354	0.295123	0.391527
FAM120B	0.0211946	-0.174493	0.327874
FAM122A	-0.366165	-2.92087	8.69484e-08
FAM136A	-0.07704	-0.186229	0.602435
FAM160B1	0.166788	-0.124108	0.182417
FAM162A	0.0477698	-1.78756	2.76353e-11
FAM168B	-0.00990619	-0.0359577	0.889515
FAM177A1	-0.0994504	0.133685	0.247681
FAM192A	0.0240247	-0.295353	0.0839983
FAM199X	0.352531	-0.512056	8.51173e-07
FAM204A	0.0913947	1.82959	2.50791e-11
FAM206A	0.160683	-1.00831	7.13381e-09
FAM20B	0.336174	0.391507	0.742643
FAM210B	0.591461	-1.66023	5.44011e-11
FAM32A	-0.17746	0.945326	5.58714e-09
FAM35A	-0.116289	0.357483	0.0153348
FAM3A	0.0732711	0.497235	0.00487823
FAM50A	-0.928282	-1.25048	0.221872
FAM50B	0.171092	-1.37347	1.03855e-07
FAM96B	-1.22989	0.76255	7.79655e-07
FAM98A	0.0842369	0.91459	1.97166e-06
FARS2	-0.807495	0.114624	0.000919243
FARSA	-0.992599	-0.615435	0.343827
FARSB	-1.29601	0.936989	1.83961e-06
FASTK	0.439975	-0.252573	0.000291711
FASTKD2	0.140439	-0.213213	0.0242236
FBXL15	0.130558	1.30453	2.93344e-09
FBXL17	0.0959235	0.60836	0.0193627
FBXL3	0.24245	0.405635	0.311152
FBXL5	0.00514053	-0.0872937	0.656679
FBXL6	0.0821092	0.668482	5.70834e-05
FBXO11	-0.318177	-0.331069	0.941882
FBXO18	0.114971	-0.232212	0.0215303
FBXO22	-0.0664951	-1.11277	6.20514e-09
FBXO3	0.0113085	-0.245425	0.0799877
FBXO38	0.216685	0.524781	0.18101
FBXO42	-0.018638	1.26062	0.000365313
FBXO45	-0.0435861	-1.79088	0.000367797
FBXO6	0.23543	-1.31351	1.78763e-14
FBXO7	-0.195446	0.611529	1.86928e-05
FBXW11	-0.804406	-0.749044	0.847823
FBXW2	0.490205	-0.812505	9.99429e-10
FBXW4	0.0920445	-1.41296	1.4785e-11
FBXW5	0.0299637	0.160707	0.387321
FBXW7	-0.278036	1.18344	1.14949e-09
FCF1	-0.141687	-0.715651	0.0677763
FDFT1	0.0888604	-0.494797	0.000116095
FDPS	-0.51493	-0.825653	0.212833
FDX1	-0.177625	0.542919	0.0115477
FECH	-0.262396	-0.689309	0.0176143
FEM1C	0.116387	0.918425	6.36498e-07
FEN1	-0.946785	0.633013	5.76522e-08
FEZ2	0.554525	-0.375335	2.36264e-10
FGFR1OP2	0.0878941	-0.866062	3.23983e-06
FH	-0.533759	0.340596	8.00755e-05
FIBP	0.229002	0.58448	0.16294
FICD	0.0914011	0.809956	7.18617e-06
FIP1L1	-0.799328	-0.484729	0.340704
FIS1	-0.37752	0.720251	8.69155e-05
FIZ1	0.0314879	0.451204	0.00788328
FKBP3	0.198597	-0.0856786	0.130091
FKBP8	-0.00378612	-0.0183443	0.9278
FKBPL	-0.758994	-0.820592	0.842689
FKRP	0.00878462	-1.34519	1.86503e-12
FLAD1	-0.28467	-0.578391	0.0960974
FLCN	-0.258359	0.397015	0.0217905
FLOT1	-0.0286863	-0.0235284	0.972902
FNDC3A	0.204138	0.523539	0.0990945
FNTA	-0.30185	0.736667	1.66705e-06
FNTB	-0.977801	-0.0187027	0.00626472
FOPNL	0.0433809	-0.180097	0.248509
FOXK2	-0.167472	-0.706632	0.0108666
FOXP4	0.0170065	0.0589278	0.729608
FOXRED1	-0.201187	0.22245	0.0436755
FPGS	-0.830802	0.0304312	0.0146857
FPGT	0.420069	0.798129	0.0509649
FTSJ1	0.0761931	-0.35477	0.00319695
FTSJ3	-0.76317	-1.50099	0.0075533
FUBP1	0.153026	-0.335681	0.0740956
FUK	0.109139	0.50529	0.0107841
FUNDC2	0.154388	-0.505428	0.000307488
FXN	-0.462398	-0.331779	0.595412
FYTTD1	0.186921	-0.640562	3.04847e-05
FZR1	-0.107743	-0.84964	0.00516018
G3BP1	0.26462	1.11423	7.54669e-07
GAA	0.184008	0.0371187	0.317852
GABARAP	-0.115839	-0.56107	0.00550342
GABARAPL2	0.163983	0.920576	1.2788e-06
GABPB1	-0.0905663	-0.806034	0.00403295
GALK2	-0.087406	-0.633178	0.0025698
GALNS	0.12824	0.357012	0.0955359
GALNT1	0.206539	0.410342	0.172995
GALNT2	0.159052	0.642076	0.00492971
GALT	0.308742	0.421603	0.440094
GANAB	-0.179015	1.10837	8.98382e-10
GAPVD1	0.450459	-0.275052	0.0010508
GARS	-0.664527	-0.234195	0.0783795
GART	-0.992449	0.102408	0.00536587
GATAD2A	-0.16726	0.39142	0.000359666
GATAD2B	-0.0445022	-0.0565569	0.945435
GBA	0.491911	1.29379	1.80351e-07
GBA2	0.126509	0.353263	0.1719
GBF1	-0.36361	0.12776	0.0495703
GCC1	0.123256	-0.322453	0.0266412
GCDH	0.22045	-0.524003	1.60717e-05
GCLC	-0.537946	-0.0798986	0.058797
GCLM	-0.00522486	0.863516	7.0831e-08
GDE1	-0.119901	-0.287764	0.356949
GDI2	-0.059446	1.72804	3.05077e-12
GEMIN7	-0.0757602	-0.970526	0.00115866
GEMIN8	-0.519105	-2.54141	3.73105e-12
GFM1	-0.593456	0.420579	0.00220018
GFOD2	0.0886334	-0.456666	0.000393244
GGCT	0.173555	0.35072	0.297468
GGT7	0.011501	0.507122	0.00149426
GHDC	0.102804	-0.197809	0.196232
GHITM	-0.00859029	-0.0796081	0.727801
GINM1	0.19266	0.377902	0.354966
GIPC1	0.0544753	-0.115785	0.232599
GLCE	0.416771	0.358076	0.60706
GLE1	-0.642945	0.385019	0.000501811
GLG1	0.0594457	0.361013	0.124826
GLI4	-0.109349	0.755922	5.82096e-05
GLRX2	0.155755	-0.101269	0.117425
GLRX3	-0.454359	0.664639	0.000810175
GLT8D1	0.149645	-0.519122	9.9831e-05
GLTP	0.0957241	-1.4425	1.64571e-06
GLYR1	0.288724	-1.32123	8.67874e-11
GMPPA	0.163826	-0.90016	8.19917e-07
GMPR2	0.0820805	-0.539675	8.86837e-05
GNB1	-0.125272	0.155258	0.08854
GNB2	-0.0220558	-0.23096	0.27286
GNE	0.168436	-0.945033	4.72677e-12
GNL2	-0.42605	0.998326	0.000161102
GNL3	-0.653534	-1.03317	0.11016
GNPAT	-0.172778	1.87163	2.08223e-20
GNPDA1	0.170524	-0.336021	0.000176157
GNPNAT1	0.0562667	-0.236322	0.143161
GNPTG	0.245907	0.0432431	0.145941
GNS	0.108774	0.336183	0.146385
GOLGA1	0.103919	-0.280913	0.0715464
GOLGA2	0.0604543	-1.78391	4.58551e-12
GOLGA3	-0.0196805	-1.63287	8.42527e-09
GOLGA5	0.0484414	-0.117444	0.332697
GOLGA7	0.0902725	0.370147	0.0881337
GOLGB1	0.254052	0.621749	0.0184931
GOLT1B	-0.00550371	0.0396902	0.789265
GOPC	0.206364	0.715567	0.0154603
GORASP1	0.11129	0.0981078	0.917659
GORASP2	0.173856	0.270219	0.623849
GOSR1	0.220135	0.0640139	0.257706
GOSR2	-0.683329	1.76673	1.28494e-08
GPANK1	0.0344572	-0.164402	0.131799
GPATCH4	-0.118265	0.275048	0.0651996
GPBP1	0.170122	-0.381315	0.0097595
GPBP1L1	0.0907851	-0.449068	0.00466334
GPHN	0.193355	0.0488227	0.304669
GPI	-0.235705	-0.53346	0.184102
GPKOW	-0.721192	0.393555	6.37025e-05
GPN1	-0.45259	0.213212	0.00953456
GPN2	-1.12581	-1.25745	0.736847
GPN3	-0.720839	-0.329078	0.259441
GPR107	0.14804	0.651659	0.000410045
GPR108	0.0416444	-1.35529	0.000522267
GPS1	-0.83756	-0.857692	0.949032
GPS2	-0.104372	-0.137311	0.91268
GPX4	-0.746402	-0.15211	0.150998
GRAMD4	-0.104603	0.585197	0.000821005
GRHPR	0.106321	-0.631347	3.69585e-06
GRINA	0.0567965	1.68269	1.77947e-16
GRIPAP1	9.46655e-06	0.00426704	0.983631
GRPEL1	-0.764438	-1.21796	0.0495244
GRSF1	-0.316821	0.318562	0.0125729
GRWD1	-0.944572	0.133078	0.000540794
GSK3A	0.10878	0.152088	0.806927
GSK3B	0.17373	0.904115	0.000287222
GSPT1	-0.626013	-1.05391	0.247214
GSPT2	0.136276	0.544376	0.0483111
GSR	0.224693	-0.979739	4.71811e-08
GSS	-0.496321	0.358321	0.000379296
GSTM4	0.0383952	1.39586	6.18259e-11
GSTO1	0.0498015	0.389775	0.0348505
GTF2A1	-0.418729	-0.322823	0.621431
GTF2B	-0.746417	-0.582751	0.640392
GTF2F1	-0.31282	-0.396136	0.659209
GTF2F2	-1.24373	-0.200455	0.000461889
GTF2H1	-0.247221	-0.123129	0.469423
GTF2H4	-0.478289	0.676392	6.67104e-05
GTF2H5	-0.0341344	0.15822	0.222563
GTF2I	-0.0886932	-0.107911	0.918318
GTF3A	-0.85521	0.752518	3.69e-07
GTF3C1	-0.841097	0.368835	2.66505e-05
GTF3C2	-0.422316	0.677796	3.21883e-06
GTF3C3	-1.82672	-0.00946801	1.57082e-07
GTF3C5	-0.507777	-0.7916	0.272427
GTF3C6	0.017229	-0.468779	0.0199286
GTPBP10	-0.0603386	-2.0039	9.26686e-12
GTPBP4	-0.664068	-0.933759	0.401512
GTPBP8	-0.275818	-0.988209	0.0173067
GUK1	-0.910544	0.650207	6.6611e-07
GZF1	-0.124301	0.588334	2.13812e-06
H1FX	0.196132	0.0031862	0.290748
H2AFV	0.062248	-0.939075	1.15365e-10
H2AFX	-0.372701	0.898348	4.73747e-08
H2AFY	0.047557	-0.25581	0.155147
H2AFZ	-0.50295	0.0324644	0.0178172
HADH	0.0907686	-0.237858	0.00820925
HADHA	0.0577534	0.437461	0.045381
HAGH	0.0629326	0.225507	0.240389
HARS	-0.790552	-0.128067	0.140286
HARS2	-0.739962	0.403148	5.53971e-06
HAT1	-0.0316686	-0.116144	0.562588
HAUS3	-0.502772	0.443594	0.000426859
HAUS7	-0.674621	-1.99672	0.00011236
HAX1	-0.154371	-0.351007	0.265687
HBP1	0.159713	-0.0419944	0.0693257
HCCS	-0.0936425	0.3487	0.00808859
HCFC1	-0.872004	-0.0151268	0.0145759
HDAC2	0.127637	0.462223	0.0904808
HDAC3	-1.20709	-0.10901	0.00216552
HDAC6	-0.0235062	-0.667219	1.39639e-05
HDAC8	-0.211031	0.693136	0.00036502
HDGF	0.0809564	0.36775	0.0851377
HDHD3	0.0272728	0.638713	0.000137125
HDLBP	0.00524768	0.516661	0.00817621
HEBP1	0.201112	-1.07103	6.35581e-08
HECTD3	0.0128813	-0.436399	0.0113709
HELZ	0.0949226	0.134738	0.823004
HEMK1	0.146016	0.0934202	0.664003
HERC4	0.215018	0.83295	1.2873e-05
HERPUD1	0.502964	0.530299	0.842897
HERPUD2	0.72624	-0.449234	5.66492e-12
HEXA	0.0307585	0.558436	1.10806e-05
HEXIM1	-0.351882	0.496714	0.000213186
HGS	-0.687464	-0.466778	0.394244
HIBADH	0.740091	-0.197086	8.43162e-09
HINFP	-0.699957	-1.56459	0.00382322
HINT1	0.718457	0.409158	0.0286562
HINT2	0.0592586	0.247222	0.149613
HIST1H2BC	-0.44311	0.325856	8.17824e-05
HIVEP1	0.471288	1.01724	0.00169756
HMBS	-0.166471	-0.494756	0.0505641
HMG20A	0.180644	0.250431	0.636377
HMG20B	-0.0605031	0.223476	0.0937613
HMGB1	-2.05557	-1.87081	0.633101
HMGN3	0.340901	1.0273	0.000234116
HMGXB3	-0.11666	-1.16187	4.37195e-05
HMGXB4	0.21586	0.436801	0.112667
HMOX2	0.147809	0.744044	6.56442e-05
HNRNPA0	0.0436765	-0.174386	0.104216
HNRNPA2B1	-0.697083	0.481583	9.66362e-05
HNRNPAB	0.000434502	0.594293	0.00817041
HNRNPC	-0.536265	-1.62472	2.81097e-05
HNRNPD	0.107655	0.0989847	0.968604
HNRNPF	0.0259494	-1.30891	9.0033e-11
HNRNPH1	-0.792426	-0.809268	0.954316
HNRNPH2	-0.0725751	-1.19739	3.18725e-09
HNRNPK	-0.607665	-0.966122	0.291631
HNRNPL	-0.458133	-1.68799	0.000589425
HNRNPM	-0.424383	-1.41155	0.00116171
HNRNPR	0.0600564	0.0549382	0.975041
HNRNPU	-0.543114	-1.94459	0.000334828
HNRNPUL1	0.0342138	0.0150724	0.901538
HP1BP3	0.0680068	-0.157948	0.289009
HPS1	-0.175331	-0.0287457	0.487053
HPS6	0.113573	0.131521	0.901995
HS1BP3	0.132641	0.401708	0.0685851
HS2ST1	0.152582	0.48314	0.0232796
HS6ST1	0.114041	-0.156334	0.114824
HSBP1	0.161104	0.083541	0.539149
HSCB	-0.761783	0.106495	0.011954
HSD17B10	-1.25772	-1.26853	0.974644
HSD17B12	-0.486974	-0.256084	0.264781
HSD17B4	-0.123857	-0.267578	0.563403
HSPA14	-0.685942	-0.145871	0.0468677
HSPA4	-0.224075	-0.108353	0.494115
HSPA5	-1.03942	0.748409	1.0744e-05
HSPA8	-0.751715	-0.044369	0.0341913
HSPA9	-0.986556	-2.0854	0.00204207
HSPE1-MOB4	-0.0502797	-0.250611	0.546639
HTATIP2	0.156274	0.645175	0.00524626
HTRA2	-0.657866	-0.456399	0.450625
HTT	-0.170129	0.0459174	0.135674
HUS1	-0.719139	0.26072	0.000632023
HUWE1	-0.61468	-1.00674	0.116111
HYOU1	-0.530401	0.0729447	0.0148877
HYPK	-0.432244	0.571035	4.9239e-06
IAH1	0.0150457	-1.24245	0.000322731
IARS	-1.2857	0.856599	5.06784e-07
IARS2	-0.844081	-1.51403	0.0289434
IBTK	0.134286	0.626915	0.000573953
ICK	0.225336	-0.607661	1.78801e-07
ICMT	-0.0336595	0.64065	0.000673519
IDE	0.306924	0.380789	0.631381
IDH3A	-0.317931	0.147813	0.107684
IDH3B	0.118677	0.12224	0.975724
IDH3G	0.185654	0.247085	0.574118
IDI1	-0.0755266	0.0193217	0.576654
IER3IP1	0.0570777	-0.593815	0.000360868
IFNAR1	0.068408	0.0606195	0.948832
IFNGR1	0.191078	-0.307928	0.00822156
IFRD1	0.000179842	0.34671	0.0802347
IFT27	0.483292	0.25539	0.0655389
IKZF5	0.175321	0.295155	0.309613
IL13RA1	0.279945	0.967638	1.19866e-06
IL6ST	0.0648492	0.750608	0.000215139
ILF2	-0.648073	-0.406583	0.344307
ILKAP	0.178165	-0.614542	4.89763e-09
ILVBL	0.167517	0.414614	0.134322
IMP3	-1.28566	0.609309	3.70681e-06
IMP4	-0.853193	-1.26682	0.16661
IMPAD1	0.134985	-0.664257	1.43435e-07
INF2	0.0503525	-0.627596	0.000616026
ING1	0.0815714	0.594889	0.00221578
INO80B	-0.336818	-0.769724	0.0996852
INO80E	-0.108436	0.226803	0.0985065
INPP5A	0.151311	-0.22551	0.0283212
INPP5K	0.0434374	0.747962	1.70537e-05
INTS10	-0.470418	0.729497	0.000714745
INTS12	-0.01306	-0.298213	0.08028
INTS3	-1.06377	-0.160351	0.00677275
INTS4	-1.53199	-2.05709	0.00159154
INVS	0.115965	-1.14035	3.7603e-11
IP6K1	0.163132	0.706597	0.000828138
IP6K2	-0.00881146	-0.0847324	0.682677
IPO7	-0.495796	-1.41061	0.0028131
IPO8	0.252273	-0.321375	0.000226654
IPO9	-0.458432	-0.126387	0.211734
IRAK1	0.22418	-0.185718	0.00941972
IREB2	-0.486639	0.184955	0.0096655
IRF2BP1	-0.142944	0.389724	0.00041316
IRF2BP2	-0.532963	-0.212522	0.3479
IRF2BPL	0.10979	-0.289973	0.0197911
IRGQ	0.266112	-0.889368	4.7933e-08
ISCU	-2.63306	-1.47682	5.13154e-06
ISOC2	0.0738429	0.228745	0.377994
IST1	-0.109018	-0.895092	1.10842e-05
ISY1	-0.240997	-1.03759	0.000257076
ISY1-RAB43	-0.231235	-1.40807	9.81218e-06
ITCH	0.0945604	0.35065	0.197672
ITFG1	0.126753	-0.308816	0.0212044
ITGB1	0.237175	0.120715	0.63942
ITGB1BP1	0.0865819	0.0910682	0.981074
ITM2B	0.120022	0.964946	3.79792e-07
ITPA	-0.0387133	0.0914794	0.272907
ITPK1	-1.13852	0.540374	1.72859e-05
ITPKC	0.144196	0.489004	0.107082
ITPRIPL2	0.0388685	-1.18648	9.26948e-10
IVNS1ABP	0.106597	0.614522	0.00456598
JAGN1	0.0768327	-0.14038	0.221671
JAK1	-0.0384378	-0.657922	0.00675588
JKAMP	0.216823	-0.145918	0.0707763
JMJD4	0.0240702	-0.292545	0.0706944
JMJD6	-0.41244	-0.216235	0.315308
JMJD7	0.0780929	-0.613705	0.0100864
JMJD8	0.0544504	-0.983272	0.000306439
JTB	-0.203096	0.291025	0.033792
JUND	0.0087806	-0.828343	1.17154e-05
KANSL3	-0.439172	-0.637822	0.45466
KARS	-2.32141	-1.80094	0.0977869
KAT2B	0.222347	-0.23645	0.00955666
KAT5	-0.907848	-0.0234501	0.00228248
KAT8	-0.867225	0.90327	4.82173e-06
KBTBD2	-0.128851	0.29424	0.0712094
KBTBD4	0.0368332	0.929886	4.3169e-05
KBTBD7	0.0764853	0.967463	5.91547e-05
KCMF1	-0.119994	-0.788373	0.000346924
KCTD20	0.401694	-1.81872	3.33218e-14
KCTD21	-0.143277	-0.65297	0.00449388
KCTD6	0.179178	-0.13233	0.0242574
KDM2A	-0.427881	-1.39208	1.23068e-05
KDM4A	-0.0314059	-0.521123	0.0134077
KDM5C	-0.074156	0.0284401	0.646049
KDSR	-0.460549	0.0803634	0.0789504
KHDRBS1	0.152088	-0.210969	0.10237
KHNYN	0.0620667	0.465759	0.0239834
KHSRP	0.048776	-1.3489	1.22144e-09
KIAA0100	-0.549824	-0.237355	0.288823
KIAA0232	0.131853	0.731994	0.00112303
KIAA0319L	-0.0391327	-1.58975	3.68726e-08
KIAA0391	-0.447233	0.268567	0.00756342
KIAA1143	0.0856973	-1.79088	0.000185306
KIAA1191	0.0116026	-1.41642	3.78101e-06
KIAA2013	-0.00119093	-0.618309	0.00278602
KLF3	-0.0800787	-0.438021	0.0677553
KLF9	0.0749423	-0.190464	0.0280628
KLHDC2	0.24487	0.521485	0.0925767
KLHDC3	0.194846	0.508539	0.142422
KLHL20	0.0291068	1.29703	3.37704e-13
KLHL25	0.24533	0.0776337	0.315173
KLHL5	0.177958	0.754814	0.000758014
KLHL8	0.222161	0.0843433	0.352849
KPNA1	0.197806	0.303812	0.512093
KPNB1	-1.44473	-0.588735	0.0379735
KRCC1	0.0422471	0.19114	0.368362
KRR1	-0.569515	-0.679178	0.636937
KTI12	-0.460788	0.77455	1.19669e-05
KTN1	0.188336	-0.328677	7.33399e-05
L3MBTL2	0.184305	-0.361923	0.000705923
LACTB	0.164939	-0.0489002	0.259811
LAMP1	0.233351	-0.20054	0.00948706
LAMP2	0.196062	-0.344882	5.41333e-05
LAMTOR2	-0.386429	-1.302	0.00167791
LAMTOR3	0.0921423	0.662027	0.0321497
LAMTOR5	-0.0696837	-0.354034	0.0841285
LAP3	0.314375	0.789643	0.00674724
LAPTM4A	0.163742	1.18298	4.28787e-09
LARP1	-0.127531	-0.353494	0.225095
LARP4	0.214256	0.221564	0.974878
LARP7	0.0921062	0.700545	0.00722069
LARS2	-0.669742	-0.586749	0.779284
LCOR	0.196292	-0.504344	7.92108e-05
LDHA	0.126815	0.588839	0.00043816
LEMD2	0.0265249	0.471546	0.0810118
LENG1	-0.55221	0.0207936	0.00817042
LEPROT	0.0279202	1.41135	1.07312e-11
LETM1	-0.0658146	-0.144604	0.709857
LETMD1	0.179168	-0.0785818	0.104562
LHPP	0.159251	0.990196	1.51804e-11
LIAS	-0.923536	-1.63486	0.0148048
LIG3	-0.514396	-0.549609	0.892526
LIG4	-0.0722325	1.19872	4.24976e-07
LIN37	-0.0495332	1.05532	2.41258e-06
LIN54	-0.31732	-0.365772	0.834027
LIN7C	-0.0350173	-0.327339	0.11069
LIPT1	-0.625742	1.1963	1.97875e-08
LMAN1	0.131961	0.764889	0.000488466
LMBRD1	0.743595	0.196639	4.68948e-05
LMO4	0.087713	-0.769481	1.21444e-05
LNX2	0.214915	0.841064	2.33689e-05
LONP1	-0.949598	0.212125	0.00137813
LONP2	0.184316	0.460792	0.00959577
LPCAT3	-0.021053	-0.471604	0.0321566
LPIN1	0.144651	-2.00489	1.9538e-17
LRPAP1	-0.0355726	-0.473816	0.0108772
LRPPRC	-0.681021	0.0870125	0.0017459
LRRC14	0.0464153	-0.345792	0.037735
LRRC28	0.530931	-0.283654	6.08526e-09
LRRC40	0.277648	0.306101	0.816421
LRRC41	-0.148259	0.909394	6.24793e-08
LRRC47	-0.123203	-0.474254	0.0487398
LRRC59	0.151601	-1.31812	1.82716e-08
LRRC8A	0.0306825	0.288272	0.166525
LRRFIP2	0.704553	-0.0416003	2.11896e-08
LRSAM1	0.185004	-0.808979	6.45127e-07
LSM1	-0.0429083	0.615954	0.00834647
LSM10	0.00435156	0.309716	0.123533
LSM14A	0.0579558	-0.466584	0.0273593
LSM14B	0.00492237	-0.887783	0.000196326
LSM2	-0.284585	-0.463466	0.62148
LSM3	-0.547662	-2.35863	5.32699e-08
LSM4	-0.604092	-2.23327	3.65375e-10
LSM5	-0.250109	-2.60145	3.29249e-19
LSM6	-1.393	-2.0181	0.0206709
LSM7	-1.02407	-1.84399	0.0104702
LSS	-0.0368292	-0.0552575	0.903558
LUC7L2	0.1049	0.283642	0.480844
LUC7L3	-0.799147	-0.047684	0.0164356
LUZP6	-0.298486	-0.681476	0.17813
LYRM1	0.127933	-0.0511881	0.241272
LYRM4	-0.264192	0.273264	0.0161426
LYSMD4	0.302708	-0.394236	0.000139509
LZTR1	0.251266	0.916806	0.0139817
M6PR	0.256515	0.354682	0.480306
MAD2L1BP	-0.398685	-1.16928	0.0112489
MAD2L2	-0.343301	0.33019	0.0188939
MAEA	0.0786244	0.903497	9.1202e-06
MAGED1	0.315452	1.346	1.46578e-09
MAGEF1	0.221909	0.663398	0.00256979
MAGOH	-0.417509	0.733503	1.84681e-08
MAGT1	-0.0486398	-0.21075	0.250348
MAN1A2	0.21647	0.494596	0.242957
MAN1B1	0.169706	0.791966	0.00123349
MAN2A2	0.146847	-0.13336	0.0326596
MAN2B2	0.698689	-0.343167	2.87737e-08
MAN2C1	0.0412035	-0.360955	0.0182473
MAP2K1	-0.27175	-0.680281	0.161113
MAP2K2	-0.0499657	-0.240087	0.5884
MAP2K5	-0.04784	-0.190681	0.387092
MAP3K7	-0.157404	-0.437585	0.117173
MAP4K4	0.175749	0.531323	0.210353
MAPK1	-0.482924	-0.325844	0.563601
MAPK1IP1L	-0.0616141	-0.801565	1.80283e-05
MAPK6	0.188095	-1.16025	5.88928e-10
MAPK8	0.398115	-0.607187	3.45994e-07
MAPK9	0.233764	0.405022	0.282157
MAPKAP1	-0.168114	-1.9279	4.58688e-16
MAPKAPK2	0.250173	0.704847	0.00118301
MAPKAPK5	0.0610148	-0.219549	0.0287542
MAPRE2	0.256612	0.766421	0.000475159
MARK3	0.131387	-0.581199	0.00141106
MARK4	0.36456	0.22562	0.370236
MARS	-1.02373	0.613757	1.71746e-06
MARS2	-1.12001	0.477026	2.19379e-05
MAT2B	0.26457	0.771789	4.07836e-05
MAVS	0.116664	-1.02646	1.03467e-07
MAX	-0.504828	0.0913094	0.0263786
MAZ	0.0514352	0.8686	6.05724e-06
MBD1	0.0251828	0.14347	0.464113
MBD2	-0.0549798	-0.0628131	0.970515
MBD3	-0.0944761	0.147713	0.185736
MBD4	0.035861	-0.549562	0.000955188
MBNL2	0.351669	-0.203493	0.00152567
MBTPS1	-0.481814	-0.640221	0.431471
MBTPS2	-0.538668	0.0232846	0.069644
MCAT	-0.537446	-0.075558	0.0390886
MCCC1	-0.0187413	0.342901	0.0207702
MCEE	0.088224	-0.402767	0.00604621
MCM3AP	-0.590414	-0.611042	0.940303
MCM7	-0.822698	-1.1594	0.286812
MCOLN1	-0.388567	1.06043	8.57112e-06
MCPH1	0.00350057	0.393884	0.038954
MCRS1	-0.371113	0.0762972	0.0498514
MCTS1	-0.060816	-0.341325	0.18099
MCU	0.254592	0.0630375	0.26493
MDC1	-0.601855	0.378374	0.000153704
MDP1	0.155153	0.190537	0.854264
ME2	0.435214	-0.565172	3.62928e-05
MEAF6	-0.514544	0.0966127	0.0264596
MECP2	1.06765	-0.483062	3.06342e-11
MED10	-0.317239	0.723666	4.80645e-06
MED13	0.0547061	1.17369	6.25515e-05
MED14	-0.605224	-2.34815	9.41814e-07
MED16	-0.477275	-0.482263	0.986066
MED19	-0.628082	-0.790055	0.423616
MED20	-0.631404	-0.785959	0.48683
MED21	-0.44768	0.435195	0.000769614
MED24	-0.200912	0.169215	0.201758
MED29	0.0366197	-0.153705	0.400769
MED31	-0.242475	0.0192311	0.285187
MED4	-0.243015	-0.146207	0.658696
MED6	-0.0714499	0.202925	0.240021
MED7	-0.302445	-0.393219	0.652689
MED8	-0.556768	0.268514	0.00162194
MEF2A	0.464846	0.334273	0.372265
MEN1	-0.311933	-0.352812	0.880815
METAP1	-0.436664	0.423221	0.00209938
METAP2	-0.464526	-0.397877	0.762578
METRN	0.210924	0.555286	0.0355158
METTL14	-0.529326	-0.516993	0.962407
METTL16	-0.572331	-0.389143	0.53806
METTL18	0.197119	0.274937	0.596965
METTL21A	0.241079	-0.553622	4.91467e-07
METTL23	0.0858484	-0.560619	0.0627143
METTL2A	0.0284513	0.0296	0.992794
METTL2B	-0.0341769	-0.0368586	0.984898
METTL3	-0.695606	-0.212758	0.0621693
MFAP1	-0.621558	0.137508	0.00496687
MFAP3	0.0939475	-0.423869	0.00243221
MFF	0.171712	-0.360303	0.0182216
MFN1	-0.00134521	-0.394751	0.00528505
MFSD11	0.0795815	0.306974	0.124569
MFSD12	-0.0722529	0.304847	0.0567137
MFSD5	0.0807864	-0.959982	3.07999e-05
MGAT2	-0.0827003	0.503133	0.00146696
MGAT4B	0.171139	-0.199199	0.0183914
MGME1	0.102252	1.27871	1.33184e-06
MGMT	0.226769	0.396379	0.466604
MGRN1	0.0350108	0.0820027	0.844914
MGST3	0.205159	0.818144	7.36653e-05
MIB1	0.00304547	0.0111542	0.97028
MICALL1	0.114617	-0.657347	0.000326674
MICU1	-0.0820421	-0.205671	0.604868
MID1IP1	0.270362	0.0696111	0.155131
MIDN	-0.201344	1.25742	1.66401e-07
MIER1	0.207554	0.0918553	0.482328
MIF	0.447517	0.877211	0.00525182
MIF4GD	-0.0280539	0.473964	0.000172906
MINOS1	-0.746039	0.0303993	0.00873133
MIS12	-0.035447	0.129876	0.498078
MKKS	0.146834	-0.552184	0.000419444
MKLN1	0.0333057	0.531381	0.0268257
MKNK1	0.0080693	-0.330291	0.0331064
MKRN2	0.0324455	0.690524	3.21172e-07
MLEC	0.189875	0.453599	0.169383
MLH1	0.220625	1.06449	4.73048e-10
MLLT1	-0.0842454	-0.632803	0.0318107
MLLT10	0.291824	0.666488	0.108397
MLST8	-0.146185	0.00114746	0.485683
MLX	-0.0924033	-0.777805	0.000645037
MMAA	0.416911	-0.98968	7.72446e-13
MMADHC	0.047233	-0.235985	0.260052
MMS19	-0.734269	-0.00483864	0.00344628
MNAT1	-0.202449	0.659821	0.000814188
MOB4	-0.198975	-0.00141599	0.475688
MOGS	-0.224255	0.0557135	0.160988
MON2	-0.245315	-0.105275	0.479376
MORC2	0.184038	-1.75067	1.07657e-05
MORF4L2	0.0324077	-0.248677	0.0256477
MOSPD1	0.162098	-0.393159	0.0035735
MPC2	0.067004	0.279193	0.2291
MPDU1	-0.225984	0.379148	0.0335021
MPG	0.126965	0.472744	0.0175377
MPHOSPH10	-0.824585	-1.66237	0.000631428
MPI	-0.364986	0.157819	0.0200751
MPLKIP	0.0305727	0.790379	2.14287e-05
MPND	-0.042037	0.383064	0.0236695
MPPE1	0.204462	0.00141959	0.133054
MPV17L2	-0.115523	-1.15662	2.15462e-06
MRFAP1	0.026067	0.624554	0.0010924
MRFAP1L1	0.0198703	-0.14079	0.398459
MRI1	-0.138852	0.0595278	0.314337
MRM1	-0.0392765	-0.263199	0.268733
MRPL1	-0.0893045	-0.642451	0.00807583
MRPL10	-0.194481	-0.386367	0.550857
MRPL11	-0.310057	-1.00089	0.00358748
MRPL12	-0.563899	0.0296766	0.021725
MRPL13	-0.22976	-0.130656	0.776664
MRPL15	-0.502809	0.312616	0.00251334
MRPL16	-0.614576	0.124995	0.00976417
MRPL17	-0.757883	0.109292	0.00144648
MRPL18	-0.709557	0.49461	4.17681e-05
MRPL19	-0.420037	0.920648	5.61355e-08
MRPL20	-0.774528	-0.00744811	0.0151809
MRPL21	-0.805176	-0.586695	0.359015
MRPL22	-0.19404	-0.51263	0.213774
MRPL23	-0.559524	-0.244288	0.274116
MRPL24	-0.313339	0.302283	0.0058211
MRPL28	-0.721254	-0.0976606	0.0889649
MRPL3	-0.391581	1.59057	2.14252e-09
MRPL30	0.23683	0.0364468	0.499646
MRPL32	-0.218684	-1.17697	6.08902e-06
MRPL35	-0.241932	0.158665	0.0700662
MRPL36	-0.0187813	-0.805553	0.00424779
MRPL37	-0.553214	-0.651202	0.692757
MRPL38	-0.731221	0.0753311	0.0290276
MRPL4	-0.863955	0.2193	0.00502388
MRPL40	-0.279875	0.526823	0.00126858
MRPL42	-0.301923	-0.0560055	0.322355
MRPL43	-0.988392	-0.0192718	0.000669128
MRPL44	-0.559646	-0.463594	0.679777
MRPL45	-1.90736	0.243411	9.3153e-11
MRPL46	-0.889114	0.355562	4.60283e-05
MRPL47	-0.470257	-1.36595	1.03755e-06
MRPL49	-0.203074	0.25004	0.0233883
MRPL51	-0.526791	-0.0328516	0.0474433
MRPL52	-0.321487	-1.90989	7.67826e-11
MRPL9	-0.649284	0.488712	1.48099e-05
MRPS11	-0.627029	0.551126	4.4468e-05
MRPS12	-0.545465	0.728672	5.45768e-06
MRPS14	-0.593126	-0.905756	0.237559
MRPS15	-0.709233	-0.195039	0.0623341
MRPS16	-0.884641	0.00277376	0.0136818
MRPS17	0.0486619	0.160937	0.48323
MRPS18A	-0.406039	-0.119946	0.247988
MRPS18B	-0.610786	0.25066	0.00305095
MRPS18C	-0.453438	-0.051314	0.153411
MRPS2	-0.351807	0.389085	0.00775303
MRPS21	-0.320702	0.31513	0.00462623
MRPS22	-0.487529	-0.154336	0.291669
MRPS23	-0.648801	0.413024	0.000825141
MRPS24	-0.665058	-1.02411	0.214956
MRPS25	-1.96429	-1.73161	0.525461
MRPS26	-0.778728	-0.148124	0.0132794
MRPS27	-0.67486	0.380047	7.67411e-07
MRPS28	-0.172143	-0.672227	0.0186251
MRPS31	-0.212033	-1.3925	1.43713e-10
MRPS34	-0.676931	-1.10791	0.133918
MRPS35	-0.590255	-1.90723	2.7512e-06
MRPS5	-0.545204	0.608089	1.04167e-05
MRPS6	-0.973879	0.298945	0.000230565
MRPS7	-0.510978	0.824456	2.04981e-05
MRRF	0.0465618	-0.69426	5.20839e-06
MRS2	0.320149	0.18835	0.522007
MRTO4	-0.297141	0.234073	0.0293659
MSANTD3	-0.0540012	-1.01112	4.0609e-06
MSH3	0.0836497	0.203306	0.36496
MSH6	0.0550817	0.445092	0.0246236
MSL3	0.0427064	0.126351	0.614487
MSRA	0.143896	0.0998278	0.688379
MSRB2	0.227722	0.385004	0.319658
MTA2	-0.00142718	0.334711	0.145879
MTCH1	0.146655	0.293389	0.339493
MTCH2	-0.527054	0.554364	6.42609e-05
MTDH	0.205606	0.260929	0.770822
MTFMT	-0.306752	-0.625325	0.115962
MTFR1	-0.14967	0.488585	0.00461509
MTFR1L	0.194825	-0.386872	0.00226886
MTIF3	-0.0157269	0.160406	0.451559
MTM1	0.318546	0.498815	0.23334
MTMR1	0.272375	-0.621264	1.80622e-06
MTMR3	0.092553	0.202343	0.391714
MTMR6	-0.0197341	1.02753	1.13155e-07
MTO1	-0.18745	-0.393519	0.197863
MTPAP	-0.67189	-1.09596	0.183822
MTRR	0.0611593	1.16962	9.33781e-09
MTSS1	-0.0409974	-0.342821	0.013048
MTX2	-0.275187	0.586648	0.000198801
MUL1	0.074175	-0.966494	1.12089e-08
MUS81	-0.28226	-0.600525	0.0558217
MUT	0.233972	-0.0482143	0.078655
MVD	-0.830736	-0.758164	0.812663
MXD4	0.516752	-0.036367	0.000189023
MXI1	0.298282	0.291318	0.978954
MYBBP1A	-0.782979	-1.00515	0.486296
MYL12B	-0.038701	-0.0885301	0.819402
MYNN	0.0475673	0.333802	0.0293298
MYO1E	-0.129995	-0.483534	0.0791141
MYPOP	0.0740921	1.29968	2.98549e-08
MZF1	-0.232774	-0.865824	0.000737496
MZT2A	0.200277	-2.54141	1.55404e-17
MZT2B	0.116982	-0.785844	0.000114377
N4BP1	0.181293	-0.4648	7.15217e-05
N4BP2L2	0.0971228	1.27336	4.70871e-07
NAA10	-0.478048	-1.56175	0.0249789
NAA15	-0.601922	0.818114	1.23791e-06
NAA20	-0.480651	0.548202	0.000111315
NAA38	-0.519545	0.0772268	0.0445802
NAA50	-0.474987	-0.504624	0.926302
NABP2	-0.0575273	0.0711888	0.629282
NACA	-0.0915405	-2.42704	8.48676e-16
NACA2	0.142273	-0.991088	4.1858e-10
NACC1	0.0216937	0.347633	0.287043
NACC2	0.182749	-1.40555	1.02693e-08
NAE1	-0.506504	0.299845	0.00423683
NAMPT	-0.904373	1.17238	1.78505e-09
NANS	-0.396433	0.103825	0.296237
NAP1L4	0.162842	0.843671	8.79887e-05
NAPA	-0.521831	-1.96249	1.44934e-06
NARF	0.116452	0.530636	0.0221902
NARFL	-0.70173	-0.595348	0.73187
NARS	-1.06206	-0.636513	0.17108
NARS2	-0.534441	-0.190599	0.24622
NAT10	-0.937746	-0.872863	0.818302
NBN	0.0494107	-0.387569	0.00241024
NCBP2	-0.909101	-0.505034	0.273022
NCKIPSD	0.123924	0.0525624	0.689947
NCL	-0.793703	-1.13107	0.226341
NCLN	-0.548667	-0.326659	0.215837
NCOA1	-0.0421461	0.425369	0.00794862
NCOA6	-0.00408554	0.346376	0.0427023
NCOR1	-0.145988	-1.10624	1.4988e-05
NCSTN	0.089888	0.487214	0.00389373
NDEL1	0.158037	-0.388738	0.00288945
NDFIP1	0.230721	0.738664	0.00353889
NDST1	0.179704	0.502599	0.0410138
NDUFA10	-0.29593	-0.675651	0.0277258
NDUFA11	-0.400435	-0.00514583	0.0664516
NDUFA12	0.0496007	-0.223704	0.0646302
NDUFA13	-0.535772	0.966239	2.35919e-09
NDUFA2	-0.555866	0.667222	6.82756e-05
NDUFA3	0.0395311	0.693809	0.000511622
NDUFA4	-0.0382	-0.18014	0.479904
NDUFA5	-0.232823	-0.72607	0.00745152
NDUFA6	-0.30821	1.10557	8.94169e-09
NDUFA7	0.01099	0.575145	9.62521e-05
NDUFA8	-0.288019	0.0204696	0.166709
NDUFA9	-0.0994429	0.539339	0.000424856
NDUFAF2	0.0802863	-0.0021612	0.666596
NDUFAF3	-0.481432	0.668174	0.000278265
NDUFAF4	-0.43163	0.383295	0.0099092
NDUFB10	-0.60462	-0.561903	0.870867
NDUFB11	-0.484056	-0.518951	0.897795
NDUFB2	-0.207552	0.46872	0.000266752
NDUFB3	-0.193309	0.663487	0.000206015
NDUFB4	-0.718181	-0.0145381	0.0374057
NDUFB5	-0.185747	0.337033	0.00550086
NDUFB6	-0.485586	1.00771	1.80101e-09
NDUFB7	-0.439251	-0.686944	0.180086
NDUFB8	-0.63866	0.545022	1.57996e-05
NDUFB9	-0.362381	-0.133165	0.342109
NDUFC1	-0.253597	-0.0648161	0.428857
NDUFC2	-0.401851	-0.285485	0.514657
NDUFC2-KCTD14	-0.171675	0.00760436	0.47921
NDUFS2	-0.741148	-0.15382	0.0310601
NDUFS3	-0.235169	-0.421536	0.309166
NDUFS4	0.152406	-0.877182	1.54181e-07
NDUFS5	-0.202671	0.540273	0.0112282
NDUFS6	0.0393704	0.392608	0.044388
NDUFS7	-0.219547	-0.412101	0.237891
NDUFS8	-0.245852	-0.174489	0.743106
NDUFV1	-0.336155	-0.00787846	0.107602
NDUFV2	-0.135417	-0.89267	0.000208188
NEDD8	-0.279502	-1.25227	0.00988253
NEIL2	0.120243	1.15287	3.17784e-11
NEK4	0.0939443	0.764067	0.000221274
NEK9	0.0709755	0.461833	0.00684315
NELFB	-1.20092	-0.381638	0.0924259
NELFCD	-0.420708	-1.08758	0.0380076
NELFE	-0.20225	0.0510256	0.132352
NENF	-0.0266458	1.067	2.15623e-05
NEU1	-0.0489148	-0.0215995	0.861974
NF2	0.339239	0.442699	0.692003
NFATC2IP	-0.0810601	0.0192331	0.609873
NFE2L2	0.0773736	0.138377	0.699594
NFIL3	0.358839	0.361861	0.985459
NFKBIB	-0.0595584	-1.13876	4.92912e-05
NFKBIL1	0.17541	0.420582	0.159454
NFU1	-0.135445	-0.0284833	0.531698
NFX1	0.0331552	0.295706	0.044613
NFYB	-0.233502	-0.714279	0.0213401
NFYC	-0.153198	0.0662997	0.278407
NGLY1	-0.566504	-0.0218083	0.0606238
NHP2	-0.727354	-0.452587	0.248948
NIF3L1	0.118001	0.337012	0.201674
NINJ1	0.483833	0.402988	0.515144
NIP7	-0.830455	-1.69501	0.00670155
NIPA2	-0.00203076	0.785216	4.32597e-06
NIPBL	-0.416959	-0.560865	0.568377
NISCH	0.10165	-0.117219	0.246619
NIT1	-0.0318664	-0.512321	0.00150955
NIT2	0.0669868	0.359071	0.0750035
NKAP	-0.662018	-0.934716	0.340384
NKIRAS2	0.130513	0.294457	0.129648
NMD3	-0.490261	-1.37649	0.0017181
NME1-NME2	0.214334	0.390702	0.167675
NME2	0.281953	0.318615	0.81681
NME3	0.2912	0.327089	0.803422
NME6	-0.269043	-0.366758	0.532103
NMT1	-0.534583	0.254848	0.00159592
NOB1	-0.685042	-0.495973	0.541447
NOC2L	-0.438303	0.653541	0.000238319
NOL10	-0.838869	0.842717	2.29334e-07
NOL12	-0.307979	-2.54141	3.42136e-12
NOL6	-0.823073	-1.47906	0.108364
NOL8	-0.440496	0.177137	0.0948174
NOLC1	-0.321227	0.380617	8.72336e-06
NOM1	-0.600075	-2.02955	3.13413e-07
NONO	-0.0712965	-0.101064	0.867695
NOP10	-0.529538	0.750985	0.000211039
NOP16	-1.10941	-0.27493	0.025768
NOP2	-0.856259	-1.11568	0.466682
NOP56	-0.742065	1.33368	9.06739e-08
NOP58	-0.810787	-0.958581	0.717122
NPC1	-0.022763	-0.573668	0.00132573
NPC2	0.127368	-0.464693	1.59956e-06
NPLOC4	-0.725579	0.0921262	0.0105307
NPRL2	0.171926	-0.207572	0.14859
NPRL3	-0.0238296	-0.957968	0.000900469
NQO2	0.605118	0.595911	0.942245
NR1H2	0.14531	1.06614	1.27446e-08
NR2C1	0.190008	0.887545	8.84897e-05
NR2C2AP	-0.403046	-0.512196	0.672475
NR3C2	0.262574	0.568496	0.0377413
NRBP1	-0.348224	-0.280231	0.697112
NRDE2	-0.821429	1.1551	1.06984e-08
NRIP1	0.102066	0.331132	0.100125
NSA2	-0.338702	0.0367696	0.216891
NSD1	0.129287	0.0128961	0.475666
NSDHL	0.205745	-0.18671	0.0110138
NSFL1C	-0.118727	0.746945	4.68716e-05
NSMCE1	-0.665395	-0.0251663	0.052973
NSMCE4A	-0.792706	-0.163575	0.0189639
NSRP1	-0.879184	0.235392	1.25126e-05
NSUN2	0.102242	0.884709	0.000634598
NSUN6	0.250777	-1.5461	1.60513e-09
NT5C	0.10178	-0.426548	4.60161e-05
NT5DC1	0.27518	-0.173996	0.0301262
NTAN1	0.538807	0.282637	0.0322375
NTMT1	0.152733	0.113594	0.797446
NTPCR	0.113793	0.483568	0.0650747
NUB1	0.0534619	-0.0165473	0.643113
NUBP1	-0.288781	-0.14533	0.685884
NUBP2	-0.547913	-1.79088	0.00631206
NUCB1	-0.108757	-0.104968	0.979134
NUCKS1	0.0935025	-0.214988	0.0195333
NUDC	-0.756414	0.0671476	0.00271912
NUDCD1	0.110609	0.536309	0.0554837
NUDT14	-0.0900394	-1.3463	1.96407e-14
NUDT15	0.168477	-0.160796	0.0340159
NUDT2	-0.0453643	1.4021	4.29147e-10
NUDT21	-0.856212	-0.341335	0.0540396
NUDT3	0.00451528	-0.0599103	0.600582
NUDT9	0.601817	0.421637	0.145853
NUFIP2	-0.0125101	0.845398	0.000118075
NUP107	-0.359335	0.394377	0.000272719
NUP133	-0.625306	-1.23613	0.0716155
NUP153	-0.538147	0.972056	2.42684e-06
NUP54	-0.349868	-1.3133	0.000851744
NUP62	-0.64313	-0.0447437	0.0310839
NUP85	-1.029	-1.36743	0.305752
NUPL2	0.0939926	-1.08426	9.96376e-06
NUTF2	-0.3669	-1.73163	0.000473826
NXF1	-0.678245	-1.69178	2.59768e-05
NXT1	-0.10416	0.298039	0.128732
OAT	0.200935	1.02981	1.92652e-05
OAZ1	-0.37018	0.392113	0.000498015
OAZ2	0.218596	-0.385577	0.000299852
OCEL1	0.0594263	0.0208854	0.818842
OCIAD1	0.0114059	-1.81864	7.29118e-12
ODC1	0.318486	0.0296171	0.191323
OGFOD1	0.16887	-0.816177	8.58125e-05
OGFR	-0.220951	0.415948	0.00722563
OGG1	0.099785	-0.506766	0.00125312
OGT	-0.788993	1.35153	2.30468e-10
OLA1	-0.0553144	1.18687	3.36034e-07
OPA1	-1.73613	-0.415783	0.011055
OPA3	-0.195087	-0.912863	0.00209922
ORC4	-0.205749	-0.240269	0.883483
ORMDL1	0.248488	-1.08111	3.1401e-06
ORMDL2	0.147361	1.0752	0.000218405
ORMDL3	0.00204959	-0.0494785	0.755647
OS9	-0.243434	-0.00108637	0.335612
OSBP	-0.701156	0.656571	3.64749e-06
OSBPL2	-0.181156	-0.137951	0.827666
OSBPL9	0.110744	-0.829372	3.56721e-05
OSGEP	-0.762629	-0.390021	0.287672
OSTM1	0.146299	0.287854	0.313336
OTUB1	-0.00841652	0.209026	0.251543
OTUD5	-0.0586275	0.454351	0.0199578
OVCA2	-0.0496867	0.674853	0.000226873
OXA1L	-0.62785	-0.462596	0.364146
OXNAD1	0.123903	0.31461	0.196815
P4HTM	0.0178273	-0.179731	0.219589
PA2G4	-0.0158279	-0.0856405	0.721911
PABPN1	-0.533327	-0.332716	0.495702
PACSIN2	0.166451	-0.0600345	0.183035
PAF1	-0.286805	-1.2917	0.000552439
PAFAH1B1	-0.798664	-0.847609	0.887458
PAGR1	-0.0695452	-0.72166	0.0134252
PAICS	-0.311636	0.210353	0.0729533
PAIP1	0.122664	-0.0537493	0.268369
PAIP2	0.165702	-0.0661452	0.22372
PAK1IP1	-0.743546	-0.192099	0.100943
PAK2	0.054786	0.45501	0.0884171
PAM16	-0.327662	-0.551624	0.547812
PANK2	0.727489	1.20098	0.0015388
PANK3	0.13447	0.884018	0.000237549
PANK4	0.617395	0.358214	0.212882
PANX1	0.0444218	0.83531	0.00345737
PAPD4	0.20341	0.197773	0.979363
PAPD7	0.0239097	-0.490247	0.000749924
PAPOLA	-0.227101	-0.631687	0.0734958
PARK7	0.0946572	0.291546	0.201853
PARL	0.047592	-0.612628	2.90621e-05
PARN	-0.0953665	-0.793946	0.0048759
PARP1	0.0263078	-0.157425	0.23737
PARP3	-0.101854	0.913147	1.21783e-08
PARP9	0.0890257	0.727336	3.66201e-06
PATL1	0.0343416	1.04303	2.72261e-08
PATZ1	-0.044291	0.262722	0.041355
PAXBP1	-1.37627	-0.154437	0.00112075
PBX2	0.0267691	0.701301	0.000237224
PCBP1	-0.694737	-0.224475	0.0585325
PCBP2	-0.0681005	-1.47123	0.000212563
PCDHGB5	0.155924	-1.13494	4.70215e-16
PCF11	-0.762132	-0.389444	0.179307
PCGF1	0.00102022	0.121425	0.523568
PCGF5	0.520199	-0.502192	0.000217124
PCIF1	0.275581	0.541481	0.0926891
PCM1	-0.0767305	-0.3894	0.110033
PCMT1	0.04229	0.210372	0.218538
PCNA	-1.30592	-0.22145	0.00837017
PCSK7	-0.0656658	-0.224691	0.23305
PCYOX1	0.253268	-0.540601	8.78112e-06
PCYT1A	-0.543428	-0.215366	0.0746393
PDAP1	-0.144454	-1.2587	6.36202e-06
PDCD2	-0.733007	0.597341	3.92901e-05
PDCD5	-0.225679	0.800291	0.00048765
PDCD6	0.0639603	-0.326113	0.0400579
PDCD6IP	-0.155694	-0.549911	0.0945393
PDE12	-0.399711	0.0298312	0.0259283
PDE6D	0.460116	-0.911394	9.56516e-09
PDGFC	0.193218	0.149578	0.83485
PDHB	0.123556	1.18816	1.66995e-06
PDHX	0.162887	-0.543512	7.19648e-05
PDK2	0.250742	-0.551792	0.000104282
PDLIM5	0.13649	0.153284	0.921848
PDP2	-0.00582872	0.0837622	0.50576
PDZD11	0.0104567	0.0999312	0.666061
PDZD8	0.14218	0.158212	0.924934
PEBP1	0.244144	1.06761	4.03623e-08
PEF1	0.0476204	-0.713849	0.0001926
PELO	-0.84084	-1.3042	0.200199
PEPD	0.0469637	0.865435	0.000166779
PES1	-0.780706	-0.311751	0.22564
PET117	-0.837018	-0.0175309	0.0190608
PEX1	-0.109058	-0.0724364	0.868736
PEX11A	0.261975	-0.725111	6.61171e-08
PEX11B	0.127416	0.261292	0.358285
PEX12	-0.287224	0.802177	0.000268446
PEX13	-0.101717	-0.0942854	0.975575
PEX14	0.18852	0.726575	0.0109916
PEX16	-0.0304247	-0.517968	0.0145531
PEX19	0.0411738	-0.11946	0.313865
PEX2	-0.0697864	0.237657	0.204552
PEX26	-0.146294	-1.77871	2.6957e-09
PEX5	-0.00311026	-0.154481	0.421829
PEX6	-0.0623397	0.0314631	0.724145
PFDN2	-0.60881	-1.70169	0.00038754
PFDN4	0.156784	-0.876305	1.37299e-06
PFDN5	-0.0620667	0.0754085	0.582321
PFDN6	-0.640722	-0.426596	0.384979
PFN1	-0.574634	-0.503339	0.822543
PGAM5	0.017215	-1.3623	0.00145882
PGK1	-0.699629	0.255114	0.00540668
PGLS	-0.449951	-0.116609	0.100107
PGP	-0.20067	0.28316	0.0607384
PGPEP1	0.0354769	-0.271889	0.0115216
PGRMC2	0.153137	-0.693898	5.49581e-05
PHACTR4	0.186336	0.396028	0.108408
PHAX	-0.394394	-0.0717567	0.157402
PHB	-0.781385	-2.09355	4.97449e-05
PHB2	-1.13516	-1.55269	0.202362
PHC2	0.0710449	0.335432	0.0947522
PHF10	-0.0399427	-0.806904	7.5698e-05
PHF12	-0.186794	-0.757998	0.0351263
PHF20L1	0.196442	0.398406	0.201911
PHF23	-0.350208	-0.283315	0.704858
PHF5A	-0.706896	-1.97096	0.000746509
PHKB	0.627231	0.137373	0.000773776
PHPT1	0.209749	0.329524	0.475656
PHRF1	-0.00211282	0.346543	0.0190553
PI4K2A	0.244384	0.161931	0.636019
PI4KA	-0.24065	-0.318694	0.713334
PI4KB	-0.560267	-0.124557	0.0580668
PIAS1	0.091491	-0.764838	0.00217677
PICALM	0.138692	1.20468	0.00167839
PICK1	0.336505	1.2737	4.68823e-06
PIGC	-0.0436252	-0.632492	0.000150084
PIGF	0.0642225	-0.409	0.00133354
PIGG	-0.00268286	1.07894	1.69551e-06
PIGH	0.0234277	0.945645	1.12569e-05
PIGK	0.094069	-1.22	5.8862e-15
PIGP	0.121872	0.284555	0.442715
PIGS	-0.164278	0.134774	0.100164
PIGT	0.184857	-0.224275	0.0205385
PIGU	0.0657753	1.29847	6.40597e-07
PIGW	0.0421508	-1.79088	0.000232357
PIGX	0.0496267	0.24696	0.271759
PIGY	0.184705	-0.301174	0.0112345
PIK3C3	-0.366531	-0.0308995	0.19464
PIK3CB	0.0677126	-0.423923	0.00199315
PIK3R1	0.382663	0.626441	0.216158
PIK3R4	-0.189244	-0.488877	0.0739407
PIN1	0.01824	0.451758	0.00331466
PINK1	0.194844	-0.480321	3.39502e-06
PINX1	0.0571589	0.453909	0.0320695
PIP5K1A	-0.013172	0.421128	0.00547117
PITPNA	0.0401039	-0.0718367	0.546234
PITPNB	0.214327	-0.416291	0.00519216
PITRM1	-0.362699	0.355396	0.000874569
PLA2G12A	0.398501	0.415642	0.916987
PLAA	0.114468	-0.827258	6.78917e-07
PLBD2	0.00688998	-1.10422	2.22549e-11
PLD3	-0.103676	0.271909	0.0100415
PLEKHA1	0.177607	-0.35593	0.00477689
PLEKHJ1	-0.242335	-0.0027022	0.174967
PLEKHM1	-0.12704	-0.823853	0.000589667
PLGRKT	0.0872815	0.482329	0.0735716
PLIN3	-0.106663	0.105561	0.167749
PLOD1	0.108717	0.582559	0.00789959
PLOD3	0.083671	0.0987557	0.921463
PLRG1	-0.489419	-1.45691	0.000137969
PMF1	-2.52908	-1.27807	0.00992245
PMF1-BGLAP	-0.487707	-0.619179	0.582479
PMPCA	-0.722159	-0.392273	0.28215
PMPCB	-0.627589	-0.8127	0.490217
PMS1	0.278503	0.279606	0.993669
PMVK	-0.761794	0.487105	0.000431947
PNISR	-0.429796	1.05938	0.00160951
PNKD	0.029979	0.746087	4.0672e-05
PNKP	-0.759527	0.0964087	0.00438237
PNN	-0.469292	-0.45969	0.967376
PNO1	-0.523919	-0.903211	0.148491
PNPLA6	0.0124671	0.172356	0.243715
PNPLA8	0.377602	0.482799	0.614385
PNPO	0.0631944	-0.770481	1.9525e-06
PNPT1	-0.621778	-0.532458	0.703298
PNRC2	0.094376	0.895948	0.0001011
POFUT1	0.0702201	-1.27109	6.51133e-10
POLD2	-0.534403	-0.647728	0.674377
POLDIP2	0.0707894	0.619021	9.64149e-05
POLDIP3	0.210585	-0.455878	7.59084e-05
POLE3	-0.359124	0.248473	0.00753617
POLE4	-0.281345	0.189575	0.044527
POLG	-0.686828	0.160445	0.00164954
POLH	0.0272849	-0.321298	0.0365455
POLK	0.138218	-0.746032	7.9316e-07
POLL	0.121439	0.0379882	0.512008
POLM	0.0173762	1.14098	2.92708e-09
POLR1C	-0.918396	0.132946	0.000428706
POLR1D	0.106856	0.912431	3.50827e-07
POLR1E	-0.554693	0.337668	0.00543837
POLR2A	-1.1866	-2.02287	0.0462754
POLR2B	-0.755916	0.19382	0.0108214
POLR2C	-0.871952	-0.553411	0.445716
POLR2D	-0.80696	-1.99514	0.00480766
POLR2E	-0.993673	-0.332713	0.0481723
POLR2F	-0.414388	-1.19415	0.000587638
POLR2G	-0.756709	-0.536433	0.377119
POLR2H	-0.559683	-0.999376	0.0711157
POLR2I	-1.17676	-2.31802	0.00248147
POLR2J	-4.18755	-0.891516	3.92907e-07
POLR2K	-0.132979	-0.457359	0.198873
POLR2L	-4.51921	-0.318314	1.51638e-21
POLR3C	-0.792078	0.92668	2.19136e-07
POLR3E	-0.368382	0.702637	8.07074e-05
POLR3GL	0.00414161	0.946225	0.00010703
POLR3K	-0.70432	-0.630886	0.816238
POM121	0.437597	-0.0524034	0.00825991
POM121C	0.547681	0.135711	0.0129215
POMGNT1	0.191829	0.90119	0.0011599
POMT1	0.451529	0.465862	0.931003
POP4	-0.519333	0.034989	0.0343539
POP5	-1.09143	-0.588186	0.121904
POP7	-0.80184	-0.13308	0.00891215
PPA1	-1.61876	-0.378056	4.84191e-05
PPA2	-0.267162	1.01774	1.90248e-05
PPAN	-0.696366	-0.248149	0.207683
PPAN-P2RY11	-0.45327	0.171155	0.0823897
PPARA	0.026787	-0.145269	0.149374
PPARD	-0.0219395	-0.230425	0.20294
PPCS	-0.536804	0.661366	3.26172e-05
PPFIA1	0.180368	-0.597975	7.10773e-06
PPHLN1	0.0215695	0.0268384	0.974995
PPID	0.0386365	0.598558	0.000155043
PPIE	-0.409495	-1.05868	0.0006134
PPIF	0.296464	0.762886	0.0037089
PPIG	-0.0154387	0.685078	5.94722e-05
PPIH	-0.0754593	-0.68011	0.00686763
PPIL4	-0.143316	1.41026	1.37595e-07
PPM1A	0.0824816	0.214518	0.456538
PPM1B	0.25453	0.573434	0.0315184
PPP1CA	-0.274995	0.00149946	0.185547
PPP1CC	-0.0134263	-0.377168	0.0641102
PPP1R10	-0.582261	-1.03152	0.0457312
PPP1R11	-0.394038	-0.348995	0.855803
PPP1R15B	-0.355939	-1.28571	0.00152304
PPP1R7	-0.252556	-0.708426	0.0316245
PPP1R8	-0.405875	-1.01949	0.0237971
PPP2CA	-0.63291	0.405574	0.0202045
[truncated: 1,255 more rows]

## Sheet: Table S10
Table S10. Enriched pathways for CRISPR-sensitive housekeeping genes
NAME	SIZE	ES	NES	NOM p-val	FDR q-val
GO_TRNA_METABOLIC_PROCESS	50	-0.53116	-2.68141	0	0
GO_DNA_TEMPLATED_TRANSCRIPTION_INITIATION	40	-0.511805	-2.44436	0	0.000989
GO_DNA_RECOMBINATION	28	-0.560104	-2.38363	0	0.00198575
GO_AMINO_ACID_ACTIVATION	20	-0.617393	-2.35777	0	0.00222485
GO_ORGANELLE_INNER_MEMBRANE	146	-0.36197	-2.3476	0	0.00198413
GO_NCRNA_METABOLIC_PROCESS	126	-0.374747	-2.34476	0	0.00165344
GO_TRANSCRIPTION_FROM_RNA_POLYMERASE_I_PROMOTER	15	-0.663168	-2.32881	0	0.00227668
GO_LIGASE_ACTIVITY_FORMING_CARBON_OXYGEN_BONDS	17	-0.583959	-2.11523	0	0.025972
GO_TRANSCRIPTION_FROM_RNA_POLYMERASE_III_PROMOTER	17	-0.569596	-2.07813	0.00194932	0.0325728
GO_PRERIBOSOME	22	-0.520737	-2.072	0	0.0310802
GO_NUCLEAR_CHROMOSOME_TELOMERIC_REGION	21	-0.518685	-2.06306	0.00201613	0.0304706
GO_NUCLEOLAR_PART	22	-0.52357	-2.05435	0	0.0303749
GO_RNA_POLYMERASE_COMPLEX	32	-0.465114	-2.04347	0	0.0304742
GO_CHROMOSOME_TELOMERIC_REGION	24	-0.510543	-2.03742	0	0.0306862
GO_TRANSFERASE_COMPLEX	159	-0.303812	-2.01921	0	0.034641
GO_SNRNA_METABOLIC_PROCESS	20	-0.501011	-1.99857	0	0.0388123
GO_TRNA_PROCESSING	27	-0.463384	-1.99087	0.00201613	0.0396574
GO_DNA_TEMPLATED_TRANSCRIPTION_ELONGATION	29	-0.453794	-1.98105	0	0.041178
GO_RNA_POLYMERASE_ACTIVITY	18	-0.532433	-1.97683	0	0.0406877
GO_NCRNA_TRANSCRIPTION	22	-0.492061	-1.95308	0.00598802	0.047475
GO_CELLULAR_PROTEIN_COMPLEX_ASSEMBLY	74	-0.348333	-1.94749	0	0.0478517
GO_RESPIRATORY_CHAIN	31	-0.435379	-1.93537	0.00410678	0.0513916
GO_TRNA_BINDING	15	-0.548559	-1.91941	0.00397614	0.0572648
GO_NUCLEOSIDE_MONOPHOSPHATE_METABOLIC_PROCESS	63	-0.350719	-1.91657	0	0.0563814
GO_PURINE_CONTAINING_COMPOUND_METABOLIC_PROCESS	72	-0.341935	-1.90838	0.00207469	0.0582463
GO_HISTONE_METHYLTRANSFERASE_COMPLEX	15	-0.540108	-1.89547	0.00614754	0.0628959
GO_PROTEIN_C_TERMINUS_BINDING	29	-0.438254	-1.89442	0.00622407	0.0611575
GO_OXIDATIVE_PHOSPHORYLATION	34	-0.410697	-1.8897	0.00388349	0.0611813
GO_ELECTRON_TRANSPORT_CHAIN	34	-0.414315	-1.88773	0.00591716	0.0604679
GO_CATALYTIC_COMPLEX	235	-0.267521	-1.88749	0	0.0585822
GO_ATPASE_ACTIVITY	68	-0.344155	-1.87357	0.00209644	0.0635614
GO_CELLULAR_RESPIRATION	43	-0.379675	-1.87314	0.00394477	0.0616692
GO_NUCLEOTIDYLTRANSFERASE_ACTIVITY	32	-0.418698	-1.86642	0.01002	0.0628714
GO_CHROMOSOMAL_REGION	46	-0.380844	-1.85849	0.00198807	0.0643728
GO_MITOCHONDRIAL_ENVELOPE	170	-0.279241	-1.85478	0.00209205	0.0641076
GO_ACTIVE_TRANSMEMBRANE_TRANSPORTER_ACTIVITY	24	-0.447488	-1.84867	0.0021322	0.0650733
GO_MITOCHONDRIAL_RESPIRATORY_CHAIN_COMPLEX_ASSEMBLY	27	-0.432611	-1.83772	0.0083682	0.0691786
GO_DNA_TEMPLATED_TRANSCRIPTION_TERMINATION	31	-0.413136	-1.83382	0.00409836	0.0695294
GO_NUCLEOSIDE_TRIPHOSPHATE_METABOLIC_PROCESS	58	-0.344253	-1.83296	0.00427351	0.0680477
GO_TRANSCRIPTION_FACTOR_COMPLEX	38	-0.393983	-1.83259	0.00392927	0.0665418
GO_TRANSCRIPTION_INITIATION_FROM_RNA_POLYMERASE_II_PROMOTER	29	-0.429855	-1.82624	0.00610998	0.068467
GO_INNER_MITOCHONDRIAL_MEMBRANE_PROTEIN_COMPLEX	40	-0.37879	-1.8251	0.00401606	0.0674409
GO_GENERATION_OF_PRECURSOR_METABOLITES_AND_ENERGY	60	-0.333832	-1.80724	0.00404858	0.0752322
GO_MITOCHONDRIAL_TRANSLATION	55	-0.345829	-1.80581	0.00809717	0.0743727
GO_NUCLEASE_ACTIVITY	32	-0.405758	-1.80482	0.0118343	0.0731137
GO_MITOCHONDRIAL_PART	234	-0.256775	-1.79257	0	0.0791327
GO_ACETYLTRANSFERASE_ACTIVITY	18	-0.475298	-1.7865	0.0154739	0.0812534
GO_INORGANIC_CATION_TRANSMEMBRANE_TRANSPORTER_ACTIVITY	39	-0.363935	-1.78479	0.00828157	0.0806224
GO_DNA_METABOLIC_PROCESS	133	-0.281934	-1.78379	0	0.0795456
GO_RNA_CAPPING	15	-0.512047	-1.77903	0.0221402	0.080766
GO_DNA_DIRECTED_RNA_POLYMERASE_II_HOLOENZYME	24	-0.418615	-1.77325	0.0194175	0.082811
GO_METHYLTRANSFERASE_COMPLEX	18	-0.474138	-1.77151	0.0210728	0.0823124
GO_ADENYL_NUCLEOTIDE_BINDING	191	-0.263869	-1.76498	0	0.0841281
GO_CELLULAR_AMINO_ACID_METABOLIC_PROCESS	47	-0.360537	-1.76291	0.00201207	0.0836252
GO_N_ACYLTRANSFERASE_ACTIVITY	18	-0.469811	-1.7598	0.0154143	0.0839711
GO_TRANSLATIONAL_ELONGATION	47	-0.351701	-1.75916	0.0102249	0.0828232
GO_NCRNA_PROCESSING	90	-0.298203	-1.75515	0.00617284	0.0835615
GO_TRANSFERASE_COMPLEX_TRANSFERRING_PHOSPHORUS_CONTAINING_GROUPS	55	-0.337819	-1.75507	0.00417537	0.0821713
GO_DNA_DEPENDENT_ATPASE_ACTIVITY	18	-0.467432	-1.75422	0.0196507	0.0812126
GO_HYDROGEN_TRANSPORT	27	-0.407488	-1.74792	0.00814664	0.0839114
GO_GLYCOSYL_COMPOUND_METABOLIC_PROCESS	77	-0.307895	-1.74087	0	0.0866687
GO_RESPONSE_TO_ACID_CHEMICAL	20	-0.465417	-1.73765	0.030303	0.0875924
GO_HYDROGEN_ION_TRANSMEMBRANE_TRANSPORT	25	-0.413742	-1.73683	0.012024	0.0867318
GO_ANATOMICAL_STRUCTURE_HOMEOSTASIS	25	-0.42104	-1.73535	0.0119522	0.0862906
GO_MITOCHONDRIAL_RESPIRATORY_CHAIN_COMPLEX_I_BIOGENESIS	25	-0.420005	-1.73526	0.00824742	0.0850074
GO_NUCLEIC_ACID_PHOSPHODIESTER_BOND_HYDROLYSIS	54	-0.330549	-1.71841	0.00389105	0.0945557
GO_LIGASE_ACTIVITY	78	-0.296002	-1.71215	0.00414938	0.097099
GO_NUCLEAR_TRANSCRIPTION_FACTOR_COMPLEX	21	-0.440554	-1.71187	0.0141129	0.0958988
GO_NUCLEOBASE_CONTAINING_SMALL_MOLECULE_METABOLIC_PROCESS	95	-0.289864	-1.70801	0	0.0973453
GO_DNA_REPAIR	104	-0.28239	-1.68884	0.00208333	0.109444
GO_CELLULAR_MACROMOLECULAR_COMPLEX_ASSEMBLY	167	-0.254835	-1.68857	0.00201613	0.108149
GO_DNA_GEOMETRIC_CHANGE	24	-0.417695	-1.68634	0.017094	0.108322
GO_MONOVALENT_INORGANIC_CATION_TRANSMEMBRANE_TRANSPORTER_ACTIVITY	28	-0.401562	-1.6817	0.0181818	0.110227
GO_HOMEOSTATIC_PROCESS	121	-0.272397	-1.67892	0	0.110781
GO_HELICASE_ACTIVITY	32	-0.375615	-1.66716	0.025641	0.117827
GO_RNA_PHOSPHODIESTER_BOND_HYDROLYSIS	21	-0.425135	-1.65778	0.023622	0.123781
GO_INORGANIC_ION_TRANSMEMBRANE_TRANSPORT	43	-0.345348	-1.65238	0.0158103	0.126667
GO_PURINE_NUCLEOSIDE_MONOPHOSPHATE_BIOSYNTHETIC_PROCESS	16	-0.452345	-1.64589	0.0352941	0.13034
GO_SINGLE_ORGANISM_BIOSYNTHETIC_PROCESS	223	-0.236781	-1.64043	0.00424628	0.133163
GO_N_ACETYLTRANSFERASE_ACTIVITY	16	-0.459124	-1.63444	0.031185	0.136713
GO_CATION_TRANSMEMBRANE_TRANSPORTER_ACTIVITY	43	-0.333986	-1.62484	0.0155642	0.143766
GO_NEGATIVE_REGULATION_OF_HOMEOSTATIC_PROCESS	17	-0.440547	-1.62444	0.0303688	0.142387
GO_TRANSCRIPTION_ELONGATION_FROM_RNA_POLYMERASE_II_PROMOTER	23	-0.397068	-1.6227	0.0241449	0.142337
GO_PROTEIN_ACETYLATION	26	-0.384829	-1.62153	0.0374753	0.141669
GO_ENERGY_DERIVATION_BY_OXIDATION_OF_ORGANIC_COMPOUNDS	49	-0.317387	-1.61559	0.0181818	0.145564
GO_PEPTIDE_N_ACETYLTRANSFERASE_ACTIVITY	16	-0.459124	-1.61409	0.0333988	0.145148
GO_CHROMOSOME_SEGREGATION	35	-0.353295	-1.6126	0.0237624	0.144907
GO_RIBONUCLEASE_ACTIVITY	17	-0.434928	-1.60729	0.029703	0.147809
GO_CELL_CORTEX	17	-0.444359	-1.5982	0.046748	0.154367
GO_RRNA_BINDING	19	-0.419814	-1.59266	0.0372671	0.158212
GO_ACETYLTRANSFERASE_COMPLEX	24	-0.393562	-1.58866	0.0307102	0.160628
GO_ATPASE_ACTIVITY_COUPLED	56	-0.300389	-1.58635	0.0216963	0.161357
GO_RIBONUCLEOPROTEIN_COMPLEX_BINDING	29	-0.363079	-1.58238	0.0417495	0.163657
GO_DNA_REPLICATION	31	-0.355421	-1.58007	0.0363636	0.164492
GO_NUCLEAR_CHROMOSOME	70	-0.28576	-1.56992	0.0178218	0.173024
GO_ENVELOPE	242	-0.224109	-1.56765	0.00424628	0.173659
GO_HYDROLASE_ACTIVITY_ACTING_ON_ACID_ANHYDRIDES	125	-0.254242	-1.56613	0.00589391	0.173562
GO_TRANSFERASE_ACTIVITY_TRANSFERRING_ACYL_GROUPS	39	-0.325368	-1.56443	0.0254902	0.173558
GO_PROTEIN_KINASE_COMPLEX	22	-0.39103	-1.55311	0.06	0.183748
GO_NUCLEOLUS	187	-0.233244	-1.54914	0.00595238	0.186068
GO_CYTOPLASMIC_REGION	25	-0.373196	-1.54794	0.0472441	0.18564
GO_NUCLEOSIDE_PHOSPHATE_BIOSYNTHETIC_PROCESS	30	-0.348202	-1.53756	0.0403226	0.19537
GO_PURINE_NUCLEOSIDE_BIOSYNTHETIC_PROCESS	21	-0.386917	-1.53691	0.045082	0.194228
GO_PROTON_TRANSPORTING_TWO_SECTOR_ATPASE_COMPLEX	17	-0.409749	-1.5365	0.038055	0.193008
GO_TRANSLATIONAL_TERMINATION	46	-0.309751	-1.53224	0.0346154	0.196107
GO_ENDONUCLEASE_ACTIVITY	20	-0.404256	-1.53125	0.0458891	0.195446
GO_DAMAGED_DNA_BINDING	23	-0.377726	-1.52933	0.034413	0.195818
GO_AMIDE_BIOSYNTHETIC_PROCESS	136	-0.237696	-1.52903	0.0100402	0.194287
GO_REGULATION_OF_PROTEIN_TARGETING	41	-0.317221	-1.52584	0.0359281	0.196164
GO_CELLULAR_AMIDE_METABOLIC_PROCESS	159	-0.234635	-1.52437	0.010142	0.196429
GO_CELLULAR_RESPONSE_TO_DNA_DAMAGE_STIMULUS	135	-0.238609	-1.52136	0.010352	0.198466
GO_TRANSFERASE_ACTIVITY_TRANSFERRING_ACYL_GROUPS_OTHER_THAN_AMINO_ACYL_GROUPS	35	-0.333991	-1.52022	0.0448065	0.197882
GO_MACROMOLECULE_METHYLATION	27	-0.358763	-1.51814	0.048	0.198608
GO_NUCLEOTIDE_EXCISION_REPAIR	45	-0.309057	-1.51384	0.0357143	0.202053
GO_NUCLEOSIDE_TRIPHOSPHATE_BIOSYNTHETIC_PROCESS	15	-0.438738	-1.51026	0.0726496	0.204498
GO_RIBOSOME_BIOGENESIS	81	-0.264514	-1.51023	0.02	0.20276
GO_POSITIVE_REGULATION_OF_TYPE_I_INTERFERON_PRODUCTION	16	-0.40944	-1.50976	0.0479042	0.201505
GO_RESPONSE_TO_NUTRIENT	18	-0.402336	-1.50635	0.0538922	0.20354
GO_CONDENSED_CHROMOSOME	23	-0.368498	-1.50433	0.0596421	0.204316
GO_REGULATION_OF_PROTEIN_TARGETING_TO_MITOCHONDRION	22	-0.376506	-1.50252	0.0544747	0.204715
GO_RIBONUCLEOTIDE_BINDING	240	-0.213472	-1.49804	0.00869565	0.208236
GO_MITOCHONDRION_ORGANIZATION	151	-0.2309	-1.49498	0.0193548	0.210326
GO_PROTEIN_ALKYLATION	15	-0.423192	-1.48479	0.0605469	0.221232
GO_PURINE_CONTAINING_COMPOUND_BIOSYNTHETIC_PROCESS	23	-0.363797	-1.48445	0.0615385	0.219939
GO_PROTEIN_ACYLATION	31	-0.337157	-1.48019	0.0623742	0.223507
GO_ORGANONITROGEN_COMPOUND_BIOSYNTHETIC_PROCESS	206	-0.216109	-1.4798	0.01222	0.222222
GO_RIBOSOMAL_SMALL_SUBUNIT_BIOGENESIS	20	-0.384802	-1.4789	0.0632653	0.22157
GO_GLOBAL_GENOME_NUCLEOTIDE_EXCISION_REPAIR	18	-0.39984	-1.47847	0.0652591	0.220352
GO_MITOCHONDRIAL_MEMBRANE_PART	58	-0.278726	-1.47316	0.035865	0.225229
GO_MONOVALENT_INORGANIC_CATION_TRANSPORT	35	-0.318468	-1.47296	0.0512295	0.223799
GO_MITOCHONDRION	336	-0.198332	-1.47105	0.00201613	0.224253
GO_ORGANOPHOSPHATE_METABOLIC_PROCESS	136	-0.231156	-1.46939	0.0216535	0.224855
GO_TRANSMEMBRANE_TRANSPORTER_ACTIVITY	67	-0.270036	-1.46173	0.0469388	0.232549
GO_CELLULAR_CHEMICAL_HOMEOSTASIS	34	-0.31687	-1.45205	0.083503	0.243859
GO_TRANSCRIPTION_COUPLED_NUCLEOTIDE_EXCISION_REPAIR	31	-0.32844	-1.45134	0.0738636	0.242912
GO_NUCLEOSIDE_MONOPHOSPHATE_BIOSYNTHETIC_PROCESS	21	-0.360982	-1.43713	0.0874752	0.259896
GO_ORGANONITROGEN_COMPOUND_METABOLIC_PROCESS	294	-0.198479	-1.43451	0.0119048	0.261802
GO_OSSIFICATION	21	-0.363603	-1.43369	0.0955166	0.261135
GO_ORGANOPHOSPHATE_BIOSYNTHETIC_PROCESS	69	-0.258068	-1.43299	0.0542169	0.260082
GO_POSITIVE_REGULATION_OF_VIRAL_PROCESS	24	-0.356054	-1.43275	0.0921844	0.258564
GO_RESPONSE_TO_UV	30	-0.329791	-1.42792	0.0794297	0.263944
GO_COFACTOR_BIOSYNTHETIC_PROCESS	34	-0.30939	-1.42663	0.0895522	0.263988
GO_CHROMOSOME	120	-0.231653	-1.42473	0.035124	0.264881
GO_POSITIVE_REGULATION_OF_INTRACELLULAR_PROTEIN_TRANSPORT	34	-0.308731	-1.42454	0.07	0.263362
GO_PEPTIDE_METABOLIC_PROCESS	140	-0.223045	-1.4229	0.0298507	0.26402
GO_MITOCHONDRIAL_MATRIX	119	-0.227362	-1.42195	0.0315789	0.26366
GO_NEGATIVE_REGULATION_OF_CELL_DIFFERENTIATION	27	-0.329887	-1.41837	0.0917969	0.26702
GO_DNA_CONFORMATION_CHANGE	35	-0.312249	-1.41384	0.0675105	0.271702
GO_TRANSFERASE_ACTIVITY_TRANSFERRING_PHOSPHORUS_CONTAINING_GROUPS	125	-0.227133	-1.41147	0.0410678	0.273252
GO_ION_TRANSMEMBRANE_TRANSPORT	57	-0.270377	-1.41047	0.0678295	0.273002
GO_TRANSMEMBRANE_TRANSPORT	81	-0.247787	-1.40901	0.0474227	0.273129
GO_REGULATION_OF_INTRACELLULAR_PROTEIN_TRANSPORT	51	-0.278744	-1.40859	0.0781893	0.27187
GO_DOUBLE_STRAND_BREAK_REPAIR	28	-0.330736	-1.40833	0.077821	0.270492
GO_COFACTOR_METABOLIC_PROCESS	53	-0.275154	-1.40728	0.0686869	0.270268
GO_OXIDOREDUCTASE_COMPLEX	31	-0.308852	-1.40642	0.108333	0.269637
GO_CELLULAR_HOMEOSTASIS	55	-0.267955	-1.40105	0.0632653	0.27577
GO_ORGANELLE_FUSION	15	-0.398782	-1.39921	0.128459	0.276725
GO_REGULATION_OF_VIRAL_TRANSCRIPTION	17	-0.369565	-1.39899	0.108987	0.275261
GO_LATE_ENDOSOME_MEMBRANE	24	-0.33467	-1.39524	0.10099	0.278826
GO_RNA_POLYMERASE_II_TRANSCRIPTION_FACTOR_COMPLEX	16	-0.377733	-1.3915	0.100592	0.282417
GO_ION_HOMEOSTASIS	37	-0.293784	-1.39104	0.102161	0.281274
GO_MITOCHONDRIAL_PROTEIN_COMPLEX	51	-0.275237	-1.38981	0.0707071	0.281414
GO_REGULATION_OF_CELLULAR_RESPONSE_TO_STRESS	115	-0.224166	-1.38825	0.0434783	0.281964
GO_NADH_DEHYDROGENASE_COMPLEX	20	-0.358536	-1.38677	0.102467	0.282511
GO_REGULATION_OF_ESTABLISHMENT_OF_PROTEIN_LOCALIZATION_TO_MITOCHONDRION	27	-0.321789	-1.38659	0.0969072	0.281052
GO_SMALL_MOLECULE_METABOLIC_PROCESS	242	-0.20066	-1.3862	0.0261438	0.279828
GO_CELLULAR_PROTEIN_COMPLEX_DISASSEMBLY	49	-0.277222	-1.38548	0.0916497	0.279225
GO_CIRCADIAN_RHYTHM	17	-0.373815	-1.38232	0.131799	0.28197
GO_NEGATIVE_REGULATION_OF_APOPTOTIC_SIGNALING_PATHWAY	25	-0.336639	-1.37726	0.109312	0.287985
GO_EPITHELIAL_CELL_DIFFERENTIATION	17	-0.368576	-1.37475	0.110429	0.290123
GO_PROTEIN_N_TERMINUS_BINDING	23	-0.344002	-1.37365	0.114228	0.28999
GO_RRNA_METABOLIC_PROCESS	60	-0.252906	-1.37166	0.0612648	0.291314
GO_GLYCOSYL_COMPOUND_BIOSYNTHETIC_PROCESS	28	-0.326167	-1.36783	0.100604	0.295513
GO_CHROMOSOME_ORGANIZATION	140	-0.216993	-1.36498	0.0351648	0.297868
GO_PROTEIN_DNA_COMPLEX_SUBUNIT_ORGANIZATION	31	-0.307459	-1.36089	0.116601	0.302317
GO_REGULATION_OF_HEMOPOIESIS	20	-0.356773	-1.35771	0.131528	0.30536
GO_ANION_TRANSPORT	24	-0.337775	-1.35481	0.125506	0.308196
GO_NUCLEOTIDE_EXCISION_REPAIR_DNA_INCISION	18	-0.370017	-1.35341	0.152401	0.308765
GO_NUCLEOTIDE_EXCISION_REPAIR_PREINCISION_COMPLEX_ASSEMBLY	18	-0.370631	-1.34515	0.12449	0.319867
GO_HYDROLASE_ACTIVITY_ACTING_ON_ESTER_BONDS	77	-0.236886	-1.34501	0.0766129	0.318317
GO_CELL_PROLIFERATION	59	-0.252738	-1.34201	0.0918367	0.321174
GO_POSITIVE_REGULATION_OF_CYTOPLASMIC_TRANSPORT	34	-0.291932	-1.34101	0.126984	0.321093
GO_REGULATION_OF_SYMBIOSIS_ENCOMPASSING_MUTUALISM_THROUGH_PARASITISM	38	-0.287003	-1.33742	0.129666	0.32524
GO_COENZYME_METABOLIC_PROCESS	38	-0.285131	-1.33213	0.125506	0.33231
GO_ATPASE_ACTIVITY_COUPLED_TO_MOVEMENT_OF_SUBSTANCES	16	-0.371704	-1.33067	0.140845	0.332849
GO_POSITIVE_REGULATION_OF_CELLULAR_COMPONENT_ORGANIZATION	122	-0.213179	-1.32953	0.0751566	0.332911
GO_NEGATIVE_REGULATION_OF_CELL_DEATH	82	-0.23533	-1.32723	0.101031	0.334823
GO_MACROMOLECULAR_COMPLEX_ASSEMBLY	257	-0.184461	-1.32238	0.0295858	0.341378
GO_POSITIVE_REGULATION_OF_CHROMOSOME_ORGANIZATION	24	-0.315837	-1.32167	0.136929	0.340751
GO_TRANSFERASE_ACTIVITY_TRANSFERRING_GLYCOSYL_GROUPS	32	-0.295835	-1.31916	0.151515	0.343081
GO_POSITIVE_REGULATION_OF_CYTOKINE_PRODUCTION	31	-0.290464	-1.31861	0.115974	0.342349
GO_NEGATIVE_REGULATION_OF_DNA_METABOLIC_PROCESS	18	-0.351633	-1.3186	0.162376	0.340587
GO_IMMUNE_SYSTEM_DEVELOPMENT	47	-0.262029	-1.31591	0.118908	0.343395
GO_PROTEIN_DNA_COMPLEX	23	-0.322561	-1.31531	0.120332	0.342616
GO_RNA_MODIFICATION	21	-0.328072	-1.31222	0.133466	0.34577
GO_CHAPERONE_BINDING	18	-0.356865	-1.30969	0.161736	0.348352
GO_RESPONSE_TO_FIBROBLAST_GROWTH_FACTOR	15	-0.368586	-1.29756	0.165966	0.367721
GO_CATION_TRANSPORT	59	-0.24446	-1.29686	0.1341	0.367133
GO_NUCLEAR_CHROMOSOME_SEGREGATION	25	-0.30873	-1.29575	0.157495	0.367303
GO_ORGANIC_ANION_TRANSPORT	16	-0.359163	-1.28851	0.172917	0.378289
GO_POSITIVE_REGULATION_OF_MULTI_ORGANISM_PROCESS	33	-0.284151	-1.28511	0.164241	0.382257
GO_POSITIVE_REGULATION_OF_ORGANELLE_ORGANIZATION	76	-0.228301	-1.2834	0.118503	0.383571
GO_RNA_PROCESSING	233	-0.184424	-1.2762	0.0730089	0.394941
GO_POST_GOLGI_VESICLE_MEDIATED_TRANSPORT	19	-0.332146	-1.27617	0.180747	0.393077
GO_PEPTIDYL_LYSINE_MODIFICATION	55	-0.246315	-1.27555	0.143434	0.392209
GO_NEGATIVE_REGULATION_OF_DEVELOPMENTAL_PROCESS	40	-0.272206	-1.27531	0.170385	0.390748
GO_SIGNALING_RECEPTOR_ACTIVITY	20	-0.33036	-1.2741	0.189796	0.391215
GO_MACROMOLECULAR_COMPLEX_DISASSEMBLY	59	-0.244694	-1.27174	0.114919	0.393555
GO_METHYLATION	33	-0.281119	-1.27153	0.183761	0.392102
GO_ORGANELLAR_RIBOSOME	36	-0.27672	-1.27143	0.167641	0.390465
GO_CHEMICAL_HOMEOSTASIS	66	-0.234437	-1.26936	0.14	0.392209
GO_PURINE_NTP_DEPENDENT_HELICASE_ACTIVITY	28	-0.292002	-1.26758	0.162325	0.393581
GO_CELL_DIVISION	64	-0.235654	-1.26501	0.118852	0.396394
GO_UBIQUITIN_LIGASE_COMPLEX	57	-0.243257	-1.25996	0.151515	0.403517
GO_NEGATIVE_REGULATION_OF_CELL_CYCLE_PROCESS	33	-0.277585	-1.25494	0.164659	0.410983
GO_PROTEIN_COMPLEX_SUBUNIT_ORGANIZATION	234	-0.180682	-1.25471	0.0885529	0.409509
GO_AMIDE_BINDING	31	-0.279769	-1.25049	0.182731	0.415499
GO_S_ADENOSYLMETHIONINE_DEPENDENT_METHYLTRANSFERASE_ACTIVITY	16	-0.351349	-1.24482	0.187368	0.424489
GO_OXIDOREDUCTASE_ACTIVITY_ACTING_ON_NAD_P_H_QUINONE_OR_SIMILAR_COMPOUND_AS_ACCEPTOR	20	-0.314354	-1.24394	0.208577	0.424254
GO_REGULATION_OF_RESPONSE_TO_DNA_DAMAGE_STIMULUS	23	-0.293085	-1.23797	0.189024	0.434007
GO_CELLULAR_RESPONSE_TO_RADIATION	26	-0.291255	-1.23599	0.197239	0.435902
GO_LATE_ENDOSOME	38	-0.257651	-1.23091	0.193939	0.444203
GO_REGULATION_OF_INTRINSIC_APOPTOTIC_SIGNALING_PATHWAY	23	-0.309548	-1.23082	0.206501	0.442343
GO_REGULATION_OF_CARBOHYDRATE_METABOLIC_PROCESS	21	-0.317165	-1.22981	0.228216	0.442323
GO_AGING	27	-0.285736	-1.22538	0.17437	0.449034
GO_TRANSMEMBRANE_RECEPTOR_PROTEIN_TYROSINE_KINASE_SIGNALING_PATHWAY	49	-0.246083	-1.2186	0.192872	0.461016
GO_CELLULAR_RESPONSE_TO_INSULIN_STIMULUS	15	-0.354578	-1.21689	0.22449	0.462361
GO_COVALENT_CHROMATIN_MODIFICATION	55	-0.237571	-1.21284	0.175732	0.468687
GO_PROTEIN_COMPLEX_BIOGENESIS	167	-0.183838	-1.21233	0.131687	0.467634
GO_OXIDOREDUCTION_COENZYME_METABOLIC_PROCESS	15	-0.345979	-1.21026	0.219608	0.469878
GO_STRUCTURAL_CONSTITUENT_OF_RIBOSOME	55	-0.237392	-1.20896	0.220408	0.470478
GO_INTRINSIC_COMPONENT_OF_ENDOPLASMIC_RETICULUM_MEMBRANE	27	-0.280267	-1.20032	0.226141	0.486648
GO_RIBOSOME_ASSEMBLY	19	-0.311077	-1.19262	0.224335	0.500901
GO_POSITIVE_REGULATION_OF_PROTEIN_COMPLEX_ASSEMBLY	27	-0.281347	-1.19215	0.25523	0.499706
GO_MYELOID_CELL_DIFFERENTIATION	16	-0.335082	-1.19167	0.265432	0.49855
GO_CULLIN_RING_UBIQUITIN_LIGASE_COMPLEX	30	-0.267242	-1.18083	0.247012	0.519805
GO_RESPONSE_TO_RADIATION	49	-0.237245	-1.17901	0.268994	0.521642
GO_POSITIVE_REGULATION_OF_CELL_ADHESION	17	-0.314925	-1.17624	0.255859	0.525179
GO_REGULATION_OF_MITOCHONDRION_ORGANIZATION	49	-0.234644	-1.17291	0.234469	0.530019
GO_NUCLEOPLASM_PART	164	-0.17957	-1.17054	0.181624	0.533118
GO_CELLULAR_RESPONSE_TO_STRESS	254	-0.165343	-1.17024	0.158898	0.531523
GO_POSITIVE_REGULATION_OF_INTRACELLULAR_TRANSPORT	46	-0.238853	-1.16824	0.221519	0.53369
GO_MAINTENANCE_OF_CELL_NUMBER	20	-0.297403	-1.16731	0.256167	0.533552
GO_RESPONSE_TO_EXTRACELLULAR_STIMULUS	42	-0.2411	-1.16686	0.253411	0.532301
GO_PHOSPHOLIPID_BIOSYNTHETIC_PROCESS	36	-0.249361	-1.16664	0.254737	0.530627
GO_ION_TRANSPORT	86	-0.204731	-1.16252	0.217391	0.537346
GO_ORGANIC_ACID_METABOLIC_PROCESS	114	-0.188139	-1.15862	0.202	0.544064
GO_RIBOSOMAL_LARGE_SUBUNIT_BIOGENESIS	18	-0.306241	-1.15446	0.264583	0.55093
GO_TRANSFERASE_ACTIVITY_TRANSFERRING_ONE_CARBON_GROUPS	24	-0.279002	-1.1528	0.262948	0.552506
GO_TRANSCRIPTION_FROM_RNA_POLYMERASE_II_PROMOTER	94	-0.197126	-1.15233	0.245203	0.551361
GO_BINDING_BRIDGING	20	-0.298397	-1.14377	0.291913	0.568471
GO_POSITIVE_REGULATION_OF_MITOCHONDRION_ORGANIZATION	38	-0.242713	-1.13555	0.28937	0.585184
GO_WATER_SOLUBLE_VITAMIN_METABOLIC_PROCESS	15	-0.331892	-1.13376	0.321285	0.587143
GO_SISTER_CHROMATID_SEGREGATION	22	-0.281365	-1.13269	0.293436	0.587476
GO_DOUBLE_STRANDED_DNA_BINDING	82	-0.199474	-1.13091	0.285714	0.589461
GO_REGULATION_OF_CELL_ADHESION	28	-0.263819	-1.13043	0.310606	0.588263
GO_PEPTIDYL_AMINO_ACID_MODIFICATION	117	-0.183907	-1.12947	0.221996	0.588438
GO_OXIDOREDUCTASE_ACTIVITY_ACTING_ON_NAD_P_H	27	-0.262857	-1.12041	0.318812	0.60764
GO_RESPONSE_TO_PEPTIDE	33	-0.248339	-1.12001	0.293635	0.606304
GO_REGULATION_OF_CYTOPLASMIC_TRANSPORT	56	-0.211036	-1.11718	0.298	0.610899
GO_CELLULAR_RESPONSE_TO_TOPOLOGICALLY_INCORRECT_PROTEIN	30	-0.254844	-1.1155	0.308489	0.612631
GO_ANATOMICAL_STRUCTURE_FORMATION_INVOLVED_IN_MORPHOGENESIS	55	-0.218768	-1.1141	0.277433	0.613715
GO_KINETOCHORE	18	-0.301218	-1.11205	0.308	0.616178
GO_ENZYME_LINKED_RECEPTOR_PROTEIN_SIGNALING_PATHWAY	61	-0.209037	-1.11193	0.286938	0.614199
GO_POSITIVE_REGULATION_OF_SECRETION	20	-0.292645	-1.1076	0.3147	0.622501
GO_CELLULAR_RESPONSE_TO_PEPTIDE	20	-0.284615	-1.10647	0.340551	0.623047
GO_GTPASE_BINDING	44	-0.224154	-1.10248	0.301486	0.630062
GO_REGULATION_OF_CELL_DEATH	145	-0.170927	-1.0983	0.280242	0.637944
GO_REGULATION_OF_EPITHELIAL_CELL_PROLIFERATION	15	-0.310893	-1.09795	0.325301	0.636448
GO_PROTEIN_UBIQUITINATION_INVOLVED_IN_UBIQUITIN_DEPENDENT_PROTEIN_CATABOLIC_PROCESS	37	-0.233537	-1.09633	0.321121	0.638126
GO_MITOCHONDRIAL_TRANSPORT	39	-0.234239	-1.093	0.336595	0.643835
GO_RESPONSE_TO_INSULIN	23	-0.267109	-1.08936	0.329918	0.650287
GO_RESPONSE_TO_LIGHT_STIMULUS	38	-0.237326	-1.08768	0.350202	0.652193
GO_CELL_DEATH	123	-0.173834	-1.08308	0.31405	0.661119
GO_REGULATION_OF_ORGANELLE_ORGANIZATION	165	-0.165502	-1.08165	0.298507	0.662239
GO_ACTIN_BINDING	18	-0.291623	-1.07835	0.358824	0.668372
GO_CENTRAL_NERVOUS_SYSTEM_DEVELOPMENT	63	-0.202131	-1.07719	0.350598	0.66887
GO_NUCLEAR_PERIPHERY	20	-0.285111	-1.07547	0.382178	0.670582
GO_COENZYME_BIOSYNTHETIC_PROCESS	23	-0.268908	-1.07482	0.365422	0.669724
GO_ELECTRON_CARRIER_ACTIVITY	27	-0.257484	-1.07433	0.346693	0.668608
GO_GLYCEROLIPID_BIOSYNTHETIC_PROCESS	29	-0.251438	-1.07095	0.376569	0.674215
GO_REGULATION_OF_CHROMOSOME_ORGANIZATION	46	-0.213209	-1.06711	0.350877	0.681254
GO_REGULATION_OF_MULTI_ORGANISM_PROCESS	72	-0.193316	-1.0646	0.359596	0.685183
GO_REGULATION_OF_NUCLEAR_DIVISION	20	-0.280559	-1.06268	0.39759	0.687435
GO_MEMBRANE_PROTEIN_COMPLEX	151	-0.165651	-1.0588	0.354167	0.694832
GO_FOREBRAIN_DEVELOPMENT	23	-0.260718	-1.05249	0.411647	0.707992
GO_PROTEIN_LOCALIZATION_TO_MITOCHONDRION	17	-0.288441	-1.05216	0.374269	0.706353
GO_MIDBODY	18	-0.285887	-1.04841	0.400391	0.713572
GO_REGULATION_OF_DNA_METABOLIC_PROCESS	47	-0.213657	-1.04803	0.400391	0.712052
GO_IN_UTERO_EMBRYONIC_DEVELOPMENT	36	-0.229969	-1.04754	0.375746	0.710823
GO_CHROMOSOME_CENTROMERIC_REGION	25	-0.247688	-1.04014	0.391481	0.727048
GO_SOMATODENDRITIC_COMPARTMENT	49	-0.206217	-1.03973	0.39876	0.72562
GO_REGULATION_OF_SIGNAL_TRANSDUCTION_BY_P53_CLASS_MEDIATOR	24	-0.253451	-1.03579	0.410822	0.732806
GO_SWI_SNF_SUPERFAMILY_TYPE_COMPLEX	15	-0.298379	-1.03108	0.432381	0.742187
GO_DEFENSE_RESPONSE_TO_VIRUS	15	-0.287937	-1.02617	0.427184	0.752105
GO_REGULATION_OF_APOPTOTIC_SIGNALING_PATHWAY	47	-0.203166	-1.02234	0.430063	0.758993
GO_GENE_SILENCING_BY_RNA	26	-0.243926	-1.02228	0.405458	0.75662
GO_RECEPTOR_ACTIVITY	35	-0.224916	-1.01879	0.43	0.762819
GO_SPINDLE	43	-0.206986	-1.01719	0.431953	0.764222
GO_DEVELOPMENTAL_GROWTH	20	-0.260589	-1.01393	0.443137	0.770098
GO_RESPONSE_TO_IONIZING_RADIATION	16	-0.277876	-1.012	0.437126	0.772606
GO_SMALL_RIBOSOMAL_SUBUNIT	20	-0.264573	-1.00959	0.439072	0.776428
GO_NEGATIVE_REGULATION_OF_CHROMOSOME_ORGANIZATION	16	-0.280696	-1.00936	0.44894	0.774419
GO_REGULATION_OF_RESPONSE_TO_EXTRACELLULAR_STIMULUS	48	-0.203212	-1.00922	0.413519	0.772268
GO_PROTEIN_N_LINKED_GLYCOSYLATION	19	-0.266971	-1.00819	0.456311	0.772349
GO_ENDOPLASMIC_RETICULUM_GOLGI_INTERMEDIATE_COMPARTMENT	24	-0.243074	-1.00716	0.478439	0.772428
GO_NEGATIVE_REGULATION_OF_CELL_CYCLE	65	-0.183907	-1.00532	0.460501	0.774627
GO_POSITIVE_REGULATION_OF_GENE_EXPRESSION	195	-0.150328	-1.00298	0.466245	0.777935
GO_RESPONSE_TO_OXIDATIVE_STRESS	48	-0.197568	-0.999864	0.496269	0.783307
GO_CELLULAR_RESPONSE_TO_UV	18	-0.26793	-0.998647	0.466667	0.78367
GO_APICAL_PART_OF_CELL	15	-0.287367	-0.991878	0.457198	0.798405
GO_ENDOPLASMIC_RETICULUM_GOLGI_INTERMEDIATE_COMPARTMENT_MEMBRANE	16	-0.273522	-0.989771	0.474645	0.801141
GO_REGULATION_OF_GENE_EXPRESSION_EPIGENETIC	32	-0.218539	-0.982942	0.479371	0.816171
GO_CELLULAR_RESPONSE_TO_LIGHT_STIMULUS	19	-0.256936	-0.981491	0.487078	0.817104
GO_REGULATION_OF_PROTEIN_COMPLEX_ASSEMBLY	47	-0.196615	-0.976183	0.469185	0.828323
GO_INTERACTION_WITH_HOST	21	-0.247962	-0.965342	0.476834	0.853436
GO_RHYTHMIC_PROCESS	34	-0.214086	-0.96135	0.52008	0.861485
GO_TRANSFERASE_ACTIVITY_TRANSFERRING_HEXOSYL_GROUPS	23	-0.240762	-0.96095	0.512821	0.859832
GO_CELLULAR_MODIFIED_AMINO_ACID_METABOLIC_PROCESS	23	-0.237102	-0.960494	0.532653	0.858348
GO_POSITIVE_REGULATION_OF_MULTICELLULAR_ORGANISMAL_PROCESS	99	-0.160982	-0.954893	0.514039	0.869792
GO_POSITIVE_REGULATION_OF_TRANSPORT	73	-0.168163	-0.953693	0.536122	0.870166
GO_EPITHELIUM_DEVELOPMENT	43	-0.195977	-0.953528	0.542744	0.867894
GO_UBIQUITIN_LIKE_PROTEIN_TRANSFERASE_ACTIVITY	80	-0.169272	-0.950017	0.556237	0.874379
GO_DENDRITE	38	-0.204365	-0.949738	0.552301	0.872432
GO_POSITIVE_REGULATION_OF_CELLULAR_COMPONENT_BIOGENESIS	36	-0.204658	-0.949258	0.530214	0.871009
GO_GENE_SILENCING	32	-0.211096	-0.946215	0.557411	0.875891
GO_RESPONSE_TO_STARVATION	22	-0.237631	-0.946139	0.520388	0.873368
GO_ENDOSOME_ORGANIZATION	16	-0.265499	-0.945497	0.522682	0.872347
GO_REGULATION_OF_HOMEOSTATIC_PROCESS	47	-0.19169	-0.942988	0.572025	0.87581
GO_CARBOHYDRATE_DERIVATIVE_METABOLIC_PROCESS	156	-0.143698	-0.940532	0.59743	0.879168
GO_NUCLEAR_CHROMATIN	35	-0.205001	-0.940288	0.558882	0.877115
GO_ORGANELLE_FISSION	67	-0.172851	-0.93974	0.558333	0.875913
GO_REGULATION_OF_TYPE_I_INTERFERON_PRODUCTION	24	-0.231468	-0.939343	0.529167	0.874256
GO_CELLULAR_COMPONENT_MORPHOGENESIS	52	-0.182328	-0.936907	0.552083	0.877565
GO_REGULATION_OF_DNA_REPLICATION	25	-0.229969	-0.936492	0.504912	0.875975
GO_DNA_BIOSYNTHETIC_PROCESS	26	-0.230341	-0.936065	0.548255	0.874511
GO_GOLGI_APPARATUS	208	-0.134218	-0.935382	0.641304	0.873643
GO_REGULATION_OF_CELL_DIFFERENTIATION	94	-0.157172	-0.932586	0.585417	0.877854
GO_MAGNESIUM_ION_BINDING	26	-0.230316	-0.930919	0.562624	0.87951
GO_POSITIVE_REGULATION_OF_CELL_DIFFERENTIATION	52	-0.179162	-0.930298	0.568	0.878508
GO_EMBRYO_DEVELOPMENT	77	-0.164148	-0.928138	0.591837	0.881202
GO_RESPONSE_TO_GROWTH_FACTOR	42	-0.188665	-0.927664	0.587669	0.879783
GO_CHROMATIN_ORGANIZATION	83	-0.161544	-0.927647	0.603774	0.877252
GO_POSITIVE_REGULATION_OF_CELLULAR_AMIDE_METABOLIC_PROCESS	16	-0.252199	-0.923504	0.565302	0.884625
GO_UBIQUITIN_LIKE_PROTEIN_SPECIFIC_PROTEASE_ACTIVITY	18	-0.241676	-0.922279	0.578125	0.885033
GO_HOMEOSTASIS_OF_NUMBER_OF_CELLS	19	-0.244083	-0.921272	0.561165	0.884892
GO_TRANSPORTER_ACTIVITY	116	-0.149662	-0.920408	0.617336	0.884259
GO_PHOSPHOLIPID_METABOLIC_PROCESS	46	-0.184832	-0.9182	0.549603	0.886906
GO_REGULATION_OF_PROTEIN_SECRETION	23	-0.229236	-0.916714	0.555769	0.887862
GO_NEGATIVE_REGULATION_OF_SEQUENCE_SPECIFIC_DNA_BINDING_TRANSCRIPTION_FACTOR_ACTIVITY	17	-0.245646	-0.916172	0.554656	0.886522
GO_GROWTH	25	-0.219631	-0.916085	0.581053	0.884168
GO_REGULATION_OF_ANATOMICAL_STRUCTURE_SIZE	30	-0.209836	-0.91352	0.579051	0.887725
GO_MEMBRANE_FUSION	19	-0.240472	-0.910733	0.581818	0.892004
GO_SEQUENCE_SPECIFIC_DNA_BINDING	94	-0.154656	-0.909686	0.628459	0.892065
GO_CELLULAR_RESPONSE_TO_BIOTIC_STIMULUS	15	-0.257513	-0.90569	0.567829	0.898945
GO_LYASE_ACTIVITY	25	-0.214553	-0.903947	0.609312	0.900579
GO_POSITIVE_REGULATION_OF_DEVELOPMENTAL_PROCESS	71	-0.162581	-0.902665	0.63786	0.901057
GO_NUCLEOID	16	-0.25552	-0.901964	0.592885	0.900278
GO_TISSUE_DEVELOPMENT	73	-0.159999	-0.898695	0.638254	0.905232
GO_CHROMATIN_MODIFICATION	76	-0.160176	-0.890918	0.623701	0.920671
GO_ZINC_ION_BINDING	144	-0.137211	-0.889349	0.708861	0.921623
GO_VESICLE_COATING	20	-0.235008	-0.886193	0.606238	0.926207
GO_ACTIN_CYTOSKELETON	28	-0.207782	-0.885552	0.618557	0.92512
GO_NEGATIVE_REGULATION_OF_IMMUNE_SYSTEM_PROCESS	21	-0.221195	-0.883826	0.608434	0.926556
GO_CHROMATIN_REMODELING	18	-0.232489	-0.882938	0.611881	0.925999
GO_CELLULAR_RESPONSE_TO_ABIOTIC_STIMULUS	36	-0.189043	-0.881958	0.607069	0.925526
GO_TRANSITION_METAL_ION_TRANSPORT	18	-0.232834	-0.87767	0.610204	0.932361
GO_VITAMIN_METABOLIC_PROCESS	16	-0.242032	-0.87488	0.600382	0.936033
GO_RESPONSE_TO_TOPOLOGICALLY_INCORRECT_PROTEIN	39	-0.185669	-0.872793	0.678937	0.93815
GO_CORE_PROMOTER_BINDING	17	-0.23651	-0.871716	0.621901	0.937986
GO_UBIQUITIN_LIKE_PROTEIN_LIGASE_ACTIVITY	48	-0.172801	-0.869003	0.657563	0.941632
GO_REGULATION_OF_CELLULAR_COMPONENT_SIZE	28	-0.200616	-0.868884	0.617063	0.939371
GO_MITOCHONDRIAL_MEMBRANE_ORGANIZATION	20	-0.22041	-0.865851	0.651452	0.943438
GO_MITOTIC_NUCLEAR_DIVISION	54	-0.168454	-0.860677	0.677355	0.952087
GO_ENDOSOMAL_PART	75	-0.152703	-0.856643	0.716	0.957992
GO_REGULATION_OF_PROTEASOMAL_UBIQUITIN_DEPENDENT_PROTEIN_CATABOLIC_PROCESS	27	-0.201055	-0.855182	0.663202	0.9584
GO_PROTEIN_DIMERIZATION_ACTIVITY	122	-0.138466	-0.853792	0.771825	0.958637
GO_REGULATION_OF_TRANSCRIPTION_FROM_RNA_POLYMERASE_II_PROMOTER	198	-0.125124	-0.853361	0.795547	0.957014
GO_NEGATIVE_REGULATION_OF_CELLULAR_COMPONENT_ORGANIZATION	82	-0.144593	-0.849782	0.741414	0.961889
GO_NEUROLOGICAL_SYSTEM_PROCESS	29	-0.191417	-0.84429	0.680639	0.970877
GO_NEURON_DIFFERENTIATION	47	-0.166535	-0.842349	0.691837	0.972289
GO_PLASMA_MEMBRANE_REGION	34	-0.18304	-0.839568	0.692008	0.975517
GO_RESPONSE_TO_ENDOPLASMIC_RETICULUM_STRESS	53	-0.162116	-0.833416	0.710638	0.985283
GO_LOCALIZATION_WITHIN_MEMBRANE	25	-0.200544	-0.829784	0.708984	0.990392
GO_TRANSITION_METAL_ION_BINDING	164	-0.127217	-0.8268	0.825203	0.993667
GO_RECEPTOR_BINDING	95	-0.141432	-0.82288	0.770297	0.998726
GO_PROTEIN_SERINE_THREONINE_KINASE_ACTIVITY	48	-0.16113	-0.813934	0.751515	1
GO_NEGATIVE_REGULATION_OF_TRANSPORT	45	-0.162652	-0.8101	0.769539	1
GO_LIPID_BIOSYNTHETIC_PROCESS	64	-0.149083	-0.806098	0.802128	1
GO_COATED_VESICLE_MEMBRANE	25	-0.195691	-0.804918	0.749491	1
GO_TRANSCRIPTION_FACTOR_ACTIVITY_PROTEIN_BINDING	90	-0.136542	-0.804154	0.817814	1
GO_CLATHRIN_COATED_VESICLE	22	-0.201593	-0.802699	0.731092	1
GO_ENZYME_BINDING	254	-0.112494	-0.800946	0.892562	1
GO_SINGLE_ORGANISM_MEMBRANE_BUDDING	22	-0.199395	-0.799503	0.722334	1
GO_SINGLE_STRANDED_DNA_BINDING	17	-0.219528	-0.79802	0.720157	1
GO_ER_ASSOCIATED_UBIQUITIN_DEPENDENT_PROTEIN_CATABOLIC_PROCESS	25	-0.185006	-0.796749	0.764023	1
GO_TRANS_GOLGI_NETWORK	35	-0.174748	-0.793189	0.75817	1
GO_RESPONSE_TO_OXYGEN_CONTAINING_COMPOUND	108	-0.133237	-0.79228	0.828063	1
GO_ANGIOGENESIS	17	-0.212892	-0.787673	0.727273	1
GO_TRANSCRIPTION_FACTOR_BINDING	78	-0.139303	-0.785706	0.823062	1
GO_GLYCEROPHOSPHOLIPID_METABOLIC_PROCESS	37	-0.165216	-0.781594	0.785575	1
GO_VACUOLAR_TRANSPORT	57	-0.148963	-0.781543	0.796371	1
GO_NEGATIVE_REGULATION_OF_NITROGEN_COMPOUND_METABOLIC_PROCESS	191	-0.115734	-0.780919	0.876518	1
GO_REGULATION_OF_MAPK_CASCADE	50	-0.153779	-0.780655	0.812	1
GO_NEGATIVE_REGULATION_OF_CELLULAR_PROTEIN_LOCALIZATION	19	-0.201451	-0.777228	0.739044	1
GO_REGULATION_OF_CYTOKINE_PRODUCTION	49	-0.153295	-0.775837	0.823077	1
GO_REGULATION_OF_PROTEASOMAL_PROTEIN_CATABOLIC_PROCESS	37	-0.168258	-0.775803	0.784431	1
GO_NEGATIVE_REGULATION_OF_ESTABLISHMENT_OF_PROTEIN_LOCALIZATION	26	-0.183928	-0.774832	0.764706	1
GO_UBIQUITIN_LIKE_PROTEIN_LIGASE_BINDING	67	-0.141678	-0.773686	0.847082	1
GO_GLYCEROLIPID_METABOLIC_PROCESS	37	-0.165216	-0.769756	0.79017	1
GO_METAL_ION_TRANSPORT	36	-0.165626	-0.768735	0.793319	1
GO_INNATE_IMMUNE_RESPONSE	31	-0.172385	-0.768725	0.800821	1
GO_REGULATION_OF_SMALL_GTPASE_MEDIATED_SIGNAL_TRANSDUCTION	21	-0.194094	-0.767757	0.786539	1
GO_PHOSPHATE_CONTAINING_COMPOUND_METABOLIC_PROCESS	257	-0.108492	-0.767438	0.926009	1
GO_REGULATION_OF_NERVOUS_SYSTEM_DEVELOPMENT	48	-0.15625	-0.764804	0.8	1
GO_CELLULAR_RESPONSE_TO_NITROGEN_COMPOUND	33	-0.16889	-0.761562	0.787097	1
GO_CHROMATIN	55	-0.143488	-0.76018	0.822266	1
GO_REGULATION_OF_CELL_DIVISION	25	-0.185108	-0.756838	0.767347	1
GO_SMALL_MOLECULE_BIOSYNTHETIC_PROCESS	52	-0.14575	-0.755264	0.838583	1
GO_PROTEIN_PHOSPHATASE_BINDING	15	-0.213243	-0.753154	0.759184	1
GO_MEMBRANE_BUDDING	29	-0.174065	-0.753098	0.80117	1
GO_COATED_VESICLE	39	-0.159476	-0.752711	0.805611	1
GO_REGULATION_OF_TRANSPORT	159	-0.116258	-0.751635	0.900621	1
GO_MICROTUBULE_ASSOCIATED_COMPLEX	16	-0.208262	-0.751361	0.770138	1
GO_MEMBRANE_REGION	57	-0.144238	-0.750621	0.851852	1
GO_ENDOPLASMIC_RETICULUM	212	-0.107104	-0.748779	0.927473	1
GO_REGULATION_OF_ACTIN_FILAMENT_BASED_PROCESS	17	-0.205998	-0.74548	0.802682	1
GO_PASSIVE_TRANSMEMBRANE_TRANSPORTER_ACTIVITY	15	-0.215599	-0.744632	0.786164	1
GO_CELL_PROJECTION_ASSEMBLY	16	-0.208189	-0.743211	0.787992	1
GO_REGULATION_OF_CELLULAR_COMPONENT_MOVEMENT	31	-0.167149	-0.742858	0.819707	1
GO_RESPONSE_TO_DRUG	35	-0.163362	-0.7424	0.835644	1
GO_ENZYME_INHIBITOR_ACTIVITY	29	-0.174199	-0.738598	0.821355	1
GO_PROTEIN_KINASE_ACTIVITY	57	-0.137434	-0.735667	0.872047	1
GO_POSITIVE_REGULATION_OF_MAPK_CASCADE	29	-0.172283	-0.733233	0.848936	1
GO_POSITIVE_REGULATION_OF_CELL_DEVELOPMENT	38	-0.155423	-0.732555	0.849505	1
GO_KINASE_REGULATOR_ACTIVITY	17	-0.199059	-0.731759	0.785855	1
GO_EXTRACELLULAR_SPACE	44	-0.150571	-0.727845	0.848126	1
GO_KINASE_ACTIVITY	86	-0.126698	-0.727775	0.903226	1
GO_VESICLE_TARGETING	23	-0.176693	-0.724827	0.815261	1
GO_TRANSPORT_VESICLE_MEMBRANE	15	-0.207127	-0.723874	0.815842	1
GO_REGULATION_OF_NEURON_PROJECTION_DEVELOPMENT	24	-0.176552	-0.72363	0.82449	1
GO_TRANSCRIPTION_FACTOR_ACTIVITY_RNA_POLYMERASE_II_TRANSCRIPTION_FACTOR_BINDING	17	-0.195833	-0.720153	0.827381	1
GO_NEGATIVE_REGULATION_OF_RESPONSE_TO_EXTERNAL_STIMULUS	17	-0.190936	-0.717502	0.829918	1
GO_PROTEIN_DEPHOSPHORYLATION	21	-0.181482	-0.713587	0.833013	1
GO_ERAD_PATHWAY	28	-0.165923	-0.713013	0.834025	1
GO_PROTEIN_DOMAIN_SPECIFIC_BINDING	71	-0.127808	-0.710956	0.905769	1
GO_DEPHOSPHORYLATION	32	-0.157918	-0.710349	0.843496	1
GO_INTRINSIC_APOPTOTIC_SIGNALING_PATHWAY	21	-0.182567	-0.702318	0.849609	1
GO_VASCULATURE_DEVELOPMENT	28	-0.160467	-0.696981	0.866667	1
GO_PROTEIN_MODIFICATION_BY_SMALL_PROTEIN_REMOVAL	21	-0.17792	-0.691837	0.87269	1
GO_RETROGRADE_TRANSPORT_ENDOSOME_TO_GOLGI	19	-0.185598	-0.68962	0.856863	1
GO_RECEPTOR_MEDIATED_ENDOCYTOSIS	18	-0.186726	-0.686622	0.858871	1
GO_RECEPTOR_SIGNALING_PROTEIN_ACTIVITY	15	-0.195529	-0.685936	0.862745	1
GO_ISOMERASE_ACTIVITY	29	-0.157458	-0.685349	0.88054	1
GO_DEFENSE_RESPONSE_TO_OTHER_ORGANISM	36	-0.146997	-0.683357	0.89243	1
GO_NEGATIVE_REGULATION_OF_HYDROLASE_ACTIVITY	24	-0.165145	-0.681118	0.891129	1
GO_POSITIVE_REGULATION_OF_NERVOUS_SYSTEM_DEVELOPMENT	34	-0.146326	-0.679313	0.88755	1
GO_TELENCEPHALON_DEVELOPMENT	17	-0.183088	-0.673723	0.864754	1
GO_LYTIC_VACUOLE_MEMBRANE	53	-0.129575	-0.672456	0.91757	1
GO_NEGATIVE_REGULATION_OF_KINASE_ACTIVITY	28	-0.153217	-0.66981	0.890496	1
GO_REGULATION_OF_CELL_MORPHOGENESIS_INVOLVED_IN_DIFFERENTIATION	19	-0.175371	-0.66616	0.885659	1
GO_CELL_ACTIVATION	28	-0.153503	-0.666088	0.893971	1
GO_OXIDATION_REDUCTION_PROCESS	121	-0.106658	-0.663936	0.938398	1
GO_CELLULAR_RESPONSE_TO_OXIDATIVE_STRESS	21	-0.168848	-0.662057	0.872917	1
GO_PHOSPHORYLATION	164	-0.100038	-0.66078	0.975359	1
GO_HEXOSE_METABOLIC_PROCESS	18	-0.173452	-0.657387	0.885602	1
GO_NEGATIVE_REGULATION_OF_INTRACELLULAR_TRANSPORT	18	-0.176812	-0.65244	0.883768	1
GO_RESPONSE_TO_TOXIC_SUBSTANCE	27	-0.150484	-0.65166	0.915414	1
GO_REGULATION_OF_SYSTEM_PROCESS	22	-0.16286	-0.650004	0.894309	1
GO_SYSTEM_PROCESS	53	-0.12496	-0.643174	0.940574	1
GO_ORGANELLAR_LARGE_RIBOSOMAL_SUBUNIT	17	-0.175068	-0.642907	0.903967	1
GO_IMMUNE_EFFECTOR_PROCESS	36	-0.138948	-0.639866	0.93279	1
GO_CARBOHYDRATE_BINDING	18	-0.174266	-0.639741	0.901674	1
GO_REGULATION_OF_INTRACELLULAR_SIGNAL_TRANSDUCTION	155	-0.0983255	-0.637112	0.987976	1
GO_REGULATION_OF_SECRETION	41	-0.132126	-0.636935	0.931507	1
GO_SECRETORY_GRANULE	24	-0.153028	-0.629766	0.933333	1
GO_PML_BODY	17	-0.174205	-0.626432	0.880478	1
GO_POSITIVE_REGULATION_OF_PEPTIDASE_ACTIVITY	22	-0.156385	-0.621133	0.920833	1
GO_POSITIVE_REGULATION_OF_TRANSCRIPTION_FROM_RNA_POLYMERASE_II_PROMOTER	95	-0.106106	-0.620575	0.978304	1
GO_PROTEIN_HETERODIMERIZATION_ACTIVITY	54	-0.120117	-0.617484	0.936634	1
GO_REGULATION_OF_CELL_DEVELOPMENT	57	-0.116096	-0.612141	0.945233	1
GO_SULFUR_COMPOUND_BIOSYNTHETIC_PROCESS	27	-0.147629	-0.606332	0.925253	1
GO_REPLICATION_FORK	15	-0.171176	-0.601619	0.932489	1
GO_REGULATION_OF_CELL_CYCLE_G1_S_PHASE_TRANSITION	20	-0.152823	-0.601227	0.92543	1
GO_MODIFICATION_OF_MORPHOLOGY_OR_PHYSIOLOGY_OF_OTHER_ORGANISM	17	-0.168981	-0.600435	0.898039	1
GO_BLOOD_VESSEL_MORPHOGENESIS	19	-0.154096	-0.598668	0.942	1
GO_ANTIGEN_PROCESSING_AND_PRESENTATION_OF_PEPTIDE_OR_POLYSACCHARIDE_ANTIGEN_VIA_MHC_CLASS_II	19	-0.156979	-0.598404	0.922607	1
GO_PROTEASE_BINDING	16	-0.169756	-0.5977	0.927165	1
GO_MONOSACCHARIDE_METABOLIC_PROCESS	21	-0.151577	-0.595219	0.958015	1
GO_REGULATION_OF_CELL_GROWTH	33	-0.13217	-0.59172	0.971154	1
GO_POSITIVE_REGULATION_OF_LOCOMOTION	16	-0.163457	-0.588335	0.933723	1
GO_CELL_CYCLE_ARREST	17	-0.159997	-0.58474	0.953033	1
GO_LEUKOCYTE_DIFFERENTIATION	16	-0.159998	-0.577499	0.937759	1
GO_LEUKOCYTE_ACTIVATION	22	-0.141878	-0.577059	0.950884	1
GO_POSITIVE_REGULATION_OF_CELL_ACTIVATION	19	-0.14772	-0.575099	0.932653	1
GO_LYTIC_VACUOLE	70	-0.102983	-0.570442	0.973523	1
GO_PHOSPHATASE_BINDING	19	-0.146179	-0.562549	0.956088	1
GO_REGULATION_OF_RAS_PROTEIN_SIGNAL_TRANSDUCTION	15	-0.157743	-0.55552	0.95858	1
GO_VACUOLAR_MEMBRANE	111	-0.0909931	-0.554593	0.989879	1
GO_REGULATION_OF_BODY_FLUID_LEVELS	24	-0.1356	-0.554562	0.958763	1
GO_PROTEIN_SUMOYLATION	23	-0.138661	-0.549932	0.978304	1
GO_LIPID_MODIFICATION	22	-0.134204	-0.538525	0.960152	1
GO_NEGATIVE_REGULATION_OF_MAPK_CASCADE	18	-0.144441	-0.537379	0.953488	1
GO_OXIDOREDUCTASE_ACTIVITY	94	-0.0905003	-0.530955	0.991886	1
GO_CYTOSOLIC_TRANSPORT	38	-0.113156	-0.530693	0.971774	1
GO_RESPONSE_TO_VIRUS	23	-0.132211	-0.53019	0.964552	1
GO_CELL_MOTILITY	31	-0.118054	-0.526014	0.986139	1
GO_TRANSCRIPTIONAL_ACTIVATOR_ACTIVITY_RNA_POLYMERASE_II_TRANSCRIPTION_REGULATORY_REGION_SEQUENCE_SPECIFIC_BINDING	17	-0.143943	-0.524807	0.971209	1
GO_VACUOLAR_PART	116	-0.0847296	-0.523623	0.996055	1
GO_LYMPHOCYTE_ACTIVATION	19	-0.138241	-0.523157	0.975708	1
GO_SULFUR_COMPOUND_METABOLIC_PROCESS	40	-0.108765	-0.518014	0.979036	1
GO_RESPONSE_TO_METAL_ION	35	-0.112739	-0.512289	0.969697	1
GO_APOPTOTIC_SIGNALING_PATHWAY	40	-0.107215	-0.506055	0.991886	1
GO_HYDROLASE_ACTIVITY_ACTING_ON_GLYCOSYL_BONDS	19	-0.13243	-0.503278	0.983838	1
GO_IMMUNE_RESPONSE	49	-0.0988978	-0.497964	0.991649	1
GO_LOCOMOTION	47	-0.0983479	-0.483664	0.981891	1
GO_TISSUE_MORPHOGENESIS	30	-0.105083	-0.46138	0.991903	1
GO_NEGATIVE_REGULATION_OF_PHOSPHORUS_METABOLIC_PROCESS	52	-0.0912467	-0.459878	0.995984	1
GO_POSITIVE_REGULATION_OF_NEURON_PROJECTION_DEVELOPMENT	20	-0.119979	-0.458479	0.994071	1
GO_CYSTEINE_TYPE_ENDOPEPTIDASE_ACTIVITY	15	-0.130657	-0.455407	0.990177	1
GO_NEGATIVE_REGULATION_OF_PHOSPHORYLATION	46	-0.0909572	-0.454765	0.996183	1
GO_INTRINSIC_COMPONENT_OF_PLASMA_MEMBRANE	51	-0.0885472	-0.454268	0.993902	1
GO_CYSTEINE_TYPE_PEPTIDASE_ACTIVITY	31	-0.089192	-0.404231	0.997938	1
GO_SMALL_GTPASE_MEDIATED_SIGNAL_TRANSDUCTION	43	-0.0818439	-0.393583	1	1
GO_REGULATION_OF_PEPTIDE_TRANSPORT	17	-0.105826	-0.388221	1	1
GO_ACTIN_FILAMENT_BASED_PROCESS	22	-0.0970778	-0.386387	1	1
GO_REGULATION_OF_TRANSMEMBRANE_TRANSPORT	21	-0.0965553	-0.382717	1	1
GO_REGULATION_OF_DEPHOSPHORYLATION	22	-0.0812376	-0.326804	1	0.999918

[truncated: 1 more sheets: Table S11]
